# Supplementary material for: Reduction of organic azides by indyl-anions. Isolation and reactivity studies of indium–nitrogen multiple bonds
Source: Chem Sci. 2018 Nov 12;10(4):1212–8. doi: 10.1039/c8sc04078h (PMC6349055; doi:10.1039/c8sc04078h)
Supplement: Supplementary file 2 [file SC-010-C8SC04078H-s002.cif]

# Electronic Supplementary Material (ESI) for Chemical Science.
# This journal is © The Royal Society of Chemistry 2019

####################################################################### 
# 
# This file contains crystal structure data downloaded from the 
# Cambridge Structural Database (CSD) hosted by the Cambridge 
# Crystallographic Data Centre (CCDC).
# 
# Full information about CCDC data access policies and citation 
# guidelines are available at http://www.ccdc.cam.ac.uk/access/V1 
# 
# Audit and citation data items may have been added by the CCDC. 
# Please retain this information to preserve the provenance of 
# this file and to allow appropriate attribution of the data. 
# 
#######################################################################

data_1-(THF)3
_database_code_depnum_ccdc_archive 'CCDC 1863650'
_audit_update_record             
;
2018-08-23 deposited with the CCDC.
2018-11-12 downloaded from the CCDC.
;

_audit_creation_date             2018-05-04T10:12:43-00:00
_audit_creation_method           'WinGX routine CIF_UPDATE'
_audit_conform_dict_name         cif_core.dic
_audit_conform_dict_version      2.4.3
_audit_conform_dict_location     ftp://ftp.iucr.org/pub/cif_core.dic

#----------------------------------------------------------------------------#
#                   CHEMICAL INFORMATION                                     #
#----------------------------------------------------------------------------#

_chemical_formula_moiety         'C80 H140 K4 N4 O8 Si4'
_chemical_formula_sum            'C80 H140 K4 N4 O8 Si4'
_chemical_formula_weight         1554.71

#----------------------------------------------------------------------------#
#                   UNIT CELL INFORMATION                                    #
#----------------------------------------------------------------------------#

_symmetry_cell_setting           monoclinic
_symmetry_space_group_name_H-M   'P 1 21/n 1'
_symmetry_space_group_name_Hall  '-P 2yn'
_symmetry_Int_Tables_number      14
loop_
_symmetry_equiv_pos_as_xyz
'x, y, z'
'-x+1/2, y+1/2, -z+1/2'
'-x, -y, -z'
'x-1/2, -y-1/2, z-1/2'

_cell_length_a                   17.2292(4)
_cell_length_b                   21.1408(4)
_cell_length_c                   24.5871(4)
_cell_angle_alpha                90
_cell_angle_beta                 92.4269(16)
_cell_angle_gamma                90
_cell_volume                     8947.6(3)
_cell_formula_units_Z            4
_cell_measurement_temperature    119.99(10)
_cell_measurement_reflns_used    17521
_cell_measurement_theta_min      3.608
_cell_measurement_theta_max      29.033
_cell_measurement_wavelength     0.71073

#----------------------------------------------------------------------------#
#                   CRYSTAL INFORMATION                                      #
#----------------------------------------------------------------------------#

_exptl_crystal_description       block
_exptl_crystal_colour            colourless
_exptl_crystal_size_max          0.312
_exptl_crystal_size_mid          0.185
_exptl_crystal_size_min          0.163
_exptl_crystal_density_diffrn    1.154
_exptl_crystal_density_method    'not measured'
_exptl_crystal_F_000             3376
loop_
_exptl_crystal_face_index_h
_exptl_crystal_face_index_k
_exptl_crystal_face_index_l
_exptl_crystal_face_perp_dist
14 20 15 0.0901
-1 -14 30 0.1551
17 -14 16 0.0867
9 6 31 0.1138
-23 -6 -8 0.0793
-18 14 -16 0.0936
-14 24 0 0.0881
-12 -25 -3 0.0792
3 -30 -2 0.0716
3 12 31 0.1224
-4 8 33 0.1381
-15 0 28 0.1496
-23 9 -2 0.0941
-8 -26 -13 0.0767
13 -1 -30 0.143
19 4 -23 0.1202
22 11 -9 0.1023
9 -25 -15 0.0841
23 9 1 0.0969
21 -13 -11 0.074
14 15 22 0.1038
-20 -8 -16 0.0886
16 23 -4 0.0926
-6 25 -16 0.0993
-7 -8 -31 0.1483
17 -22 0 0.0765
-17 -18 -12 0.0847
-23 3 11 0.1092
-22 -13 -2 0.0895
4 28 8 0.0893
16 22 4 0.0932
2 30 2 0.087
-9 27 8 0.0936
-7 22 21 0.1059
18 4 21 0.0981
7 17 -27 0.1225
22 -11 2 0.0769
-5 19 26 0.1163
-22 12 4 0.0923
15 19 -18 0.109
0 0 35 0.1349
14 -2 27 0.1087
11 -22 17 0.0995
9 -7 31 0.125
12 -25 -4 0.0703
7 27 -10 0.0917


#----------------------------------------------------------------------------#
#                   ABSORPTION CORRECTION                                    #
#----------------------------------------------------------------------------#

_exptl_absorpt_coefficient_mu    0.304
_exptl_absorpt_correction_type   gaussian
_exptl_absorpt_process_details   
;
        CrysAlisPro 1.171.38.46 (Rigaku Oxford Diffraction, 2015)
Numerical absorption correction based on gaussian integration over
                        a multifaceted crystal model
        Empirical absorption correction using spherical harmonics,
 implemented in SCALE3 ABSPACK scaling algorithm.
;
_exptl_absorpt_correction_T_min  0.697
_exptl_absorpt_correction_T_max  1

#----------------------------------------------------------------------------#
#                   DATA COLLECTION                                          #
#----------------------------------------------------------------------------#

_diffrn_source                   'micro-focus sealed X-ray tube'
_diffrn_ambient_temperature      119.99(10)
_diffrn_radiation_wavelength     0.71073
_diffrn_radiation_type           'Mo K\a'
_diffrn_radiation_monochromator  mirror
_diffrn_radiation_probe          x-ray
_diffrn_detector                 'CCD plate'
_diffrn_detector_area_resol_mean 16.1712
_diffrn_orient_matrix_type       
'CrysAlisPro convention (1999,Acta A55,543-557)'
_diffrn_orient_matrix_ub_11      0.0153517
_diffrn_orient_matrix_ub_12      -0.0270882
_diffrn_orient_matrix_ub_13      0.0136753
_diffrn_orient_matrix_ub_21      0.012209
_diffrn_orient_matrix_ub_22      -0.012185
_diffrn_orient_matrix_ub_23      -0.0251122
_diffrn_orient_matrix_ub_31      0.0362094
_diffrn_orient_matrix_ub_32      0.0156232
_diffrn_orient_matrix_ub_33      0.0040812
_diffrn_measurement_device       'four-circle diffractometer'
_diffrn_measurement_device_type  'SuperNova, Dual, Cu at zero, EosS2'
_diffrn_measurement_method       '\w scans'
_diffrn_reflns_av_R_equivalents  0.0303
_diffrn_reflns_av_unetI/netI     0.045
_diffrn_reflns_number            46580
_diffrn_reflns_limit_h_min       -20
_diffrn_reflns_limit_h_max       21
_diffrn_reflns_limit_k_min       -25
_diffrn_reflns_limit_k_max       26
_diffrn_reflns_limit_l_min       -30
_diffrn_reflns_limit_l_max       30
_diffrn_reflns_theta_min         3.3607
_diffrn_reflns_theta_max         26.372
_diffrn_reflns_theta_full        26.3154
_diffrn_measured_fraction_theta_full 0.9972
_diffrn_measured_fraction_theta_max 0.9972
_diffrn_reflns_Laue_measured_fraction_full 0.997
_diffrn_reflns_Laue_measured_fraction_max 0.998
_diffrn_reflns_point_group_measured_fraction_full 0.997
_diffrn_reflns_point_group_measured_fraction_max 0.998
_reflns_number_total             18252
_reflns_number_gt                13915
_reflns_threshold_expression     'I > 2\s(I)'

#----------------------------------------------------------------------------#
#                   COMPUTER PROGRAMS USED                                   #
#----------------------------------------------------------------------------#

_computing_data_collection       'CrysAlisPro 1.171.38.46 (Rigaku OD, 2015)'
_computing_cell_refinement       'CrysAlisPro 1.171.38.46 (Rigaku OD, 2015)'
_computing_data_reduction        'CrysAlisPro 1.171.38.46 (Rigaku OD, 2015)'
_computing_structure_refinement  'SHELXL-2014/6 (Sheldrick, 2014)'
_computing_molecular_graphics    'Ortep for Windows (Farrugia, 2012)'
_computing_publication_material  'WinGX publication routines (Farrugia, 2012)'

#----------------------------------------------------------------------------#
#                   STRUCTURE SOLUTION
#----------------------------------------------------------------------------#

_atom_sites_solution_hydrogens   geom

#----------------------------------------------------------------------------#
#                   REFINEMENT INFORMATION                                   #
#----------------------------------------------------------------------------#

_refine_ls_structure_factor_coef Fsqd
_refine_ls_matrix_type           full
_refine_ls_weighting_scheme      calc
_refine_ls_weighting_details     
'w=1/[\s^2^(Fo^2^)+(0.0403P)^2^+5.5457P] where P=(Fo^2^+2Fc^2^)/3'
_refine_ls_hydrogen_treatment    constr
_refine_ls_extinction_method     none
_refine_ls_number_reflns         18252
_refine_ls_number_parameters     935
_refine_ls_number_restraints     2
_refine_ls_number_constraints    0
_refine_ls_R_factor_all          0.0642
_refine_ls_R_factor_gt           0.0425
_refine_ls_wR_factor_ref         0.1123
_refine_ls_wR_factor_gt          0.1008
_refine_ls_goodness_of_fit_ref   1.051
_refine_ls_restrained_S_all      1.054
_refine_ls_shift/su_max          0.003
_refine_ls_shift/su_mean         0
_refine_diff_density_max         0.469
_refine_diff_density_min         -0.352
_refine_diff_density_rms         0.052

#----------------------------------------------------------------------------#
#                   ATOMIC TYPES, COORDINATES AND THERMAL PARAMETERS         #
#----------------------------------------------------------------------------#

loop_
_atom_type_symbol
_atom_type_description
_atom_type_scat_dispersion_real
_atom_type_scat_dispersion_imag
_atom_type_scat_source
C C 0.0033 0.0016 'International Tables Vol C Tables 4.2.6.8 and 6.1.1.4'
H H 0 0 'International Tables Vol C Tables 4.2.6.8 and 6.1.1.4'
N N 0.0061 0.0033 'International Tables Vol C Tables 4.2.6.8 and 6.1.1.4'
O O 0.0106 0.006 'International Tables Vol C Tables 4.2.6.8 and 6.1.1.4'
Si Si 0.0817 0.0704 'International Tables Vol C Tables 4.2.6.8 and 6.1.1.4'
K K 0.2009 0.2494 'International Tables Vol C Tables 4.2.6.8 and 6.1.1.4'

loop_
_atom_site_label
_atom_site_type_symbol
_atom_site_fract_x
_atom_site_fract_y
_atom_site_fract_z
_atom_site_U_iso_or_equiv
_atom_site_adp_type
_atom_site_occupancy
_atom_site_calc_flag
_atom_site_disorder_assembly
_atom_site_disorder_group
K1 K 0.30643(3) 0.89638(2) 0.40327(2) 0.02601(11) Uani 1 d . .
K2 K 0.19121(3) 0.82223(2) 0.63456(2) 0.02255(10) Uani 1 d . .
K3 K 0.30482(3) 0.90131(2) 0.89780(2) 0.02554(11) Uani 1 d . .
K4 K 0.18355(3) 0.82767(2) 1.11738(2) 0.02598(11) Uani 1 d . .
Si1 Si 0.12784(3) 0.84701(3) 0.35628(2) 0.01765(12) Uani 1 d . .
Si2 Si 0.12885(3) 0.83814(3) 0.48417(2) 0.02185(13) Uani 1 d . .
Si3 Si 0.13962(3) 0.84749(3) 0.83224(2) 0.01862(12) Uani 1 d . .
Si4 Si 0.11926(3) 0.83248(3) 0.95888(2) 0.02441(14) Uani 1 d . .
O1 O 0.15769(8) 0.84967(7) 0.42134(5) 0.0202(3) Uani 1 d . .
O2 O 0.43796(9) 0.92766(9) 0.35724(6) 0.0408(4) Uani 1 d . .
O3 O 0.14306(12) 0.69681(8) 0.63000(7) 0.0477(5) Uani 1 d . .
O4 O 0.05269(10) 0.86660(10) 0.66121(7) 0.0488(5) Uani 1 d . .
O5 O 0.15604(8) 0.84874(7) 0.89914(5) 0.0233(3) Uani 1 d . .
O6 O 0.44466(9) 0.92400(9) 0.85943(6) 0.0394(4) Uani 1 d . .
O7 O 0.14049(12) 0.70648(8) 1.12265(8) 0.0493(5) Uani 1 d . .
O8 O 0.05101(10) 0.87386(9) 1.14684(6) 0.0445(5) Uani 1 d . .
N1 N 0.20071(10) 0.87194(8) 0.32039(6) 0.0197(4) Uani 1 d . .
N2 N 0.19750(9) 0.86124(8) 0.52945(6) 0.0205(4) Uani 1 d . .
N3 N 0.22038(10) 0.87405(8) 0.80612(6) 0.0193(4) Uani 1 d . .
N4 N 0.17951(10) 0.85574(9) 1.00925(7) 0.0241(4) Uani 1 d . .
C1 C 0.23854(11) 0.86874(9) 0.27322(7) 0.0180(4) Uani 1 d . .
C2 C 0.23896(11) 0.92226(9) 0.23705(8) 0.0192(4) Uani 1 d . .
C3 C 0.28459(12) 0.92227(10) 0.19157(8) 0.0225(4) Uani 1 d . .
H3 H 0.2845 0.9586 0.1688 0.027 Uiso 1 calc . .
C4 C 0.33032(13) 0.87061(11) 0.17846(8) 0.0276(5) Uani 1 d . .
H4 H 0.3617 0.8715 0.1476 0.033 Uiso 1 calc . .
C5 C 0.32863(12) 0.81762(10) 0.21189(8) 0.0257(5) Uani 1 d . .
H5 H 0.3587 0.7817 0.2029 0.031 Uiso 1 calc . .
C6 C 0.28445(12) 0.81515(10) 0.25811(8) 0.0215(4) Uani 1 d . .
C7 C 0.19398(12) 0.98100(10) 0.25185(8) 0.0214(4) Uani 1 d . .
H7 H 0.1493 0.9671 0.2736 0.026 Uiso 1 calc . .
C8 C 0.24537(13) 1.02408(10) 0.28827(9) 0.0298(5) Uani 1 d . .
H8A H 0.2636 1.0007 0.3207 0.045 Uiso 1 calc . .
H8B H 0.2153 1.0609 0.2992 0.045 Uiso 1 calc . .
H8C H 0.2901 1.0382 0.2681 0.045 Uiso 1 calc . .
C9 C 0.16069(14) 1.01817(11) 0.20286(9) 0.0339(5) Uani 1 d . .
H9A H 0.2029 1.0401 0.1851 0.051 Uiso 1 calc . .
H9B H 0.123 1.0492 0.2151 0.051 Uiso 1 calc . .
H9C H 0.1349 0.989 0.1769 0.051 Uiso 1 calc . .
C10 C 0.28783(13) 0.75636(10) 0.29376(9) 0.0270(5) Uani 1 d . .
H10 H 0.2583 0.7658 0.327 0.032 Uiso 1 calc . .
C11 C 0.24796(16) 0.70015(11) 0.26506(11) 0.0404(6) Uani 1 d . .
H11A H 0.1942 0.7114 0.2546 0.061 Uiso 1 calc . .
H11B H 0.2483 0.6637 0.2897 0.061 Uiso 1 calc . .
H11C H 0.2758 0.6893 0.2324 0.061 Uiso 1 calc . .
C12 C 0.37131(14) 0.73952(12) 0.31287(10) 0.0392(6) Uani 1 d . .
H12A H 0.4015 0.7288 0.2813 0.059 Uiso 1 calc . .
H12B H 0.3705 0.7032 0.3376 0.059 Uiso 1 calc . .
H12C H 0.3952 0.7758 0.3319 0.059 Uiso 1 calc . .
C13 C 0.03923(12) 0.89893(11) 0.35175(8) 0.0279(5) Uani 1 d . .
H13A H 0.0509 0.9395 0.3696 0.042 Uiso 1 calc . .
H13B H -0.0034 0.8781 0.3699 0.042 Uiso 1 calc . .
H13C H 0.024 0.9063 0.3134 0.042 Uiso 1 calc . .
C14 C 0.09316(13) 0.76429(10) 0.34195(9) 0.0306(5) Uani 1 d . .
H14A H 0.0802 0.7597 0.303 0.046 Uiso 1 calc . .
H14B H 0.0469 0.7558 0.3626 0.046 Uiso 1 calc . .
H14C H 0.1343 0.7342 0.3528 0.046 Uiso 1 calc . .
C15 C 0.03532(13) 0.88097(13) 0.49452(9) 0.0378(6) Uani 1 d . .
H15A H 0.0426 0.9263 0.4882 0.057 Uiso 1 calc . .
H15B H 0.0194 0.8743 0.5319 0.057 Uiso 1 calc . .
H15C H -0.005 0.8647 0.4689 0.057 Uiso 1 calc . .
C16 C 0.10176(15) 0.75209(12) 0.48941(10) 0.0386(6) Uani 1 d . .
H16A H 0.0557 0.7436 0.4658 0.058 Uiso 1 calc . .
H16B H 0.0904 0.7421 0.5272 0.058 Uiso 1 calc . .
H16C H 0.145 0.7259 0.478 0.058 Uiso 1 calc . .
C17 C 0.27202(12) 0.88160(10) 0.52345(7) 0.0188(4) Uani 1 d . .
C18 C 0.29019(12) 0.94826(10) 0.52312(7) 0.0202(4) Uani 1 d . .
C19 C 0.36631(13) 0.96816(10) 0.51757(8) 0.0257(5) Uani 1 d . .
H19 H 0.3771 1.0122 0.5177 0.031 Uiso 1 calc . .
C20 C 0.42711(13) 0.92595(11) 0.51190(9) 0.0284(5) Uani 1 d . .
H20 H 0.4785 0.9408 0.5074 0.034 Uiso 1 calc . .
C21 C 0.41122(12) 0.86156(11) 0.51287(8) 0.0252(5) Uani 1 d . .
H21 H 0.4525 0.8323 0.5092 0.03 Uiso 1 calc . .
C22 C 0.33602(12) 0.83892(10) 0.51905(8) 0.0205(4) Uani 1 d . .
C23 C 0.22496(13) 0.99581(10) 0.52756(8) 0.0264(5) Uani 1 d . .
H23 H 0.1858 0.977 0.5517 0.032 Uiso 1 calc . .
C24 C 0.25046(16) 1.05932(11) 0.55242(9) 0.0379(6) Uani 1 d . .
H24A H 0.2819 1.0518 0.586 0.057 Uiso 1 calc . .
H24B H 0.2045 1.0842 0.5607 0.057 Uiso 1 calc . .
H24C H 0.2814 1.0825 0.5265 0.057 Uiso 1 calc . .
C25 C 0.18376(14) 1.00817(11) 0.47182(9) 0.0336(5) Uani 1 d . .
H25A H 0.2202 1.0281 0.4475 0.05 Uiso 1 calc . .
H25B H 0.1393 1.0363 0.4764 0.05 Uiso 1 calc . .
H25C H 0.1656 0.968 0.456 0.05 Uiso 1 calc . .
C26 C 0.32125(13) 0.76797(10) 0.51840(8) 0.0249(5) Uani 1 d . .
H26 H 0.268 0.7611 0.5319 0.03 Uiso 1 calc . .
C27 C 0.32158(16) 0.74173(11) 0.46028(9) 0.0367(6) Uani 1 d . .
H27A H 0.2814 0.7631 0.4376 0.055 Uiso 1 calc . .
H27B H 0.311 0.6962 0.4609 0.055 Uiso 1 calc . .
H27C H 0.3725 0.7491 0.4452 0.055 Uiso 1 calc . .
C28 C 0.37780(15) 0.73090(11) 0.55590(9) 0.0344(5) Uani 1 d . .
H28A H 0.4305 0.7348 0.5427 0.052 Uiso 1 calc . .
H28B H 0.3626 0.6862 0.5561 0.052 Uiso 1 calc . .
H28C H 0.3765 0.7479 0.5929 0.052 Uiso 1 calc . .
C29 C 0.43990(14) 0.93323(12) 0.29953(9) 0.0333(5) Uani 1 d . .
H29A H 0.4408 0.9782 0.2885 0.04 Uiso 1 calc . .
H29B H 0.394 0.9125 0.2816 0.04 Uiso 1 calc . .
C30 C 0.51319(15) 0.90056(12) 0.28483(10) 0.0395(6) Uani 1 d . .
H30A H 0.5323 0.9169 0.2501 0.047 Uiso 1 calc . .
H30B H 0.5055 0.8543 0.2818 0.047 Uiso 1 calc . .
C31 C 0.56841(15) 0.91685(15) 0.33198(13) 0.0534(8) Uani 1 d . .
H31A H 0.6052 0.8817 0.3398 0.064 Uiso 1 calc . .
H31B H 0.5983 0.9556 0.3242 0.064 Uiso 1 calc . .
C32 C 0.51684(15) 0.92729(17) 0.37866(11) 0.0554(8) Uani 1 d . .
H32A H 0.5243 0.893 0.4058 0.067 Uiso 1 calc . .
H32B H 0.5294 0.9681 0.3966 0.067 Uiso 1 calc . .
C35 C 0.12241(16) 0.60135(12) 0.58383(10) 0.0402(6) Uani 1 d . .
H35A H 0.096 0.6126 0.5486 0.048 Uiso 1 calc A 1
H35B H 0.1455 0.5587 0.5809 0.048 Uiso 1 calc A 1
C36 C 0.18333(15) 0.64983(13) 0.60039(11) 0.0427(6) Uani 1 d . .
H36A H 0.2252 0.6303 0.6236 0.051 Uiso 1 calc . .
H36B H 0.2065 0.6686 0.5679 0.051 Uiso 1 calc . .
C37 C -0.00900(14) 0.82288(12) 0.67079(11) 0.0396(6) Uani 1 d . .
H37A H 0.0022 0.7989 0.7048 0.047 Uiso 1 calc . .
H37B H -0.0153 0.7926 0.6402 0.047 Uiso 1 calc . .
C38 C -0.08162(13) 0.86212(11) 0.67548(9) 0.0315(5) Uani 1 d . .
H38A H -0.0885 0.8757 0.7135 0.038 Uiso 1 calc . .
H38B H -0.1284 0.8386 0.6621 0.038 Uiso 1 calc . .
C39 C -0.06524(14) 0.91795(12) 0.63911(10) 0.0375(6) Uani 1 d . .
H39A H -0.0767 0.9077 0.6003 0.045 Uiso 1 calc . .
H39B H -0.0958 0.9555 0.6492 0.045 Uiso 1 calc . .
C40 C 0.02015(15) 0.92836(13) 0.65033(11) 0.0449(7) Uani 1 d . .
H40A H 0.044 0.9478 0.6184 0.054 Uiso 1 calc . .
H40B H 0.0291 0.9565 0.6822 0.054 Uiso 1 calc . .
C41 C 0.26025(11) 0.87214(9) 0.75959(7) 0.0179(4) Uani 1 d . .
C42 C 0.26133(11) 0.92598(9) 0.72369(7) 0.0188(4) Uani 1 d . .
C43 C 0.30744(12) 0.92566(10) 0.67849(8) 0.0218(4) Uani 1 d . .
H43 H 0.3073 0.9618 0.6555 0.026 Uiso 1 calc . .
C44 C 0.35373(12) 0.87426(11) 0.66588(8) 0.0264(5) Uani 1 d . .
H44 H 0.3852 0.8752 0.6351 0.032 Uiso 1 calc . .
C45 C 0.35272(12) 0.82157(11) 0.69950(8) 0.0253(5) Uani 1 d . .
H45 H 0.3841 0.7862 0.6913 0.03 Uiso 1 calc . .
C46 C 0.30697(12) 0.81886(10) 0.74506(8) 0.0211(4) Uani 1 d . .
C47 C 0.21389(12) 0.98373(9) 0.73758(8) 0.0197(4) Uani 1 d . .
H47 H 0.165 0.9686 0.7538 0.024 Uiso 1 calc . .
C48 C 0.25835(14) 1.02388(10) 0.78087(8) 0.0285(5) Uani 1 d . .
H48A H 0.2707 0.9979 0.8131 0.043 Uiso 1 calc . .
H48B H 0.2261 1.0598 0.7911 0.043 Uiso 1 calc . .
H48C H 0.3066 1.0396 0.766 0.043 Uiso 1 calc . .
C49 C 0.19107(13) 1.02538(10) 0.68868(8) 0.0263(5) Uani 1 d . .
H49A H 0.2369 1.0482 0.6768 0.04 Uiso 1 calc . .
H49B H 0.1514 1.0558 0.699 0.04 Uiso 1 calc . .
H49C H 0.1702 0.9988 0.6588 0.04 Uiso 1 calc . .
C50 C 0.30960(13) 0.76002(10) 0.78034(9) 0.0268(5) Uani 1 d . .
H50 H 0.2732 0.7668 0.8104 0.032 Uiso 1 calc . .
C51 C 0.39080(14) 0.74949(13) 0.80649(10) 0.0393(6) Uani 1 d . .
H51A H 0.4278 0.7422 0.778 0.059 Uiso 1 calc . .
H51B H 0.39 0.7126 0.8306 0.059 Uiso 1 calc . .
H51C H 0.4066 0.787 0.8277 0.059 Uiso 1 calc . .
C52 C 0.28206(16) 0.70117(11) 0.74882(11) 0.0417(6) Uani 1 d . .
H52A H 0.2293 0.7082 0.7335 0.063 Uiso 1 calc . .
H52B H 0.2821 0.6648 0.7735 0.063 Uiso 1 calc . .
H52C H 0.3171 0.6929 0.7193 0.063 Uiso 1 calc . .
C53 C 0.05162(13) 0.89796(11) 0.81655(9) 0.0311(5) Uani 1 d . .
H53A H 0.0596 0.94 0.8327 0.047 Uiso 1 calc . .
H53B H 0.0059 0.8781 0.8317 0.047 Uiso 1 calc . .
H53C H 0.0436 0.9021 0.777 0.047 Uiso 1 calc . .
C54 C 0.10884(14) 0.76485(11) 0.81258(10) 0.0340(5) Uani 1 d . .
H54A H 0.1057 0.7611 0.7728 0.051 Uiso 1 calc . .
H54B H 0.0578 0.7559 0.827 0.051 Uiso 1 calc . .
H54C H 0.147 0.7345 0.8277 0.051 Uiso 1 calc . .
C55 C 0.02151(13) 0.87171(14) 0.96065(9) 0.0405(6) Uani 1 d . .
H55A H -0.0028 0.861 0.9948 0.061 Uiso 1 calc . .
H55B H -0.0115 0.8569 0.9298 0.061 Uiso 1 calc . .
H55C H 0.0279 0.9177 0.9583 0.061 Uiso 1 calc . .
C56 C 0.09795(16) 0.74528(12) 0.96054(10) 0.0439(7) Uani 1 d . .
H56A H 0.145 0.7216 0.9527 0.066 Uiso 1 calc . .
H56B H 0.0568 0.7353 0.9331 0.066 Uiso 1 calc . .
H56C H 0.0809 0.7336 0.9967 0.066 Uiso 1 calc . .
C57 C 0.25296(12) 0.87985(10) 1.01295(7) 0.0208(4) Uani 1 d . .
C58 C 0.32096(12) 0.84022(10) 1.01290(8) 0.0222(4) Uani 1 d . .
C59 C 0.39492(12) 0.86668(11) 1.01575(8) 0.0265(5) Uani 1 d . .
H59 H 0.4389 0.8396 1.0146 0.032 Uiso 1 calc . .
C60 C 0.40630(13) 0.93140(11) 1.02015(8) 0.0286(5) Uani 1 d . .
H60 H 0.4572 0.9487 1.0214 0.034 Uiso 1 calc . .
C61 C 0.34189(13) 0.97039(10) 1.02276(8) 0.0258(5) Uani 1 d . .
H61 H 0.3495 1.0147 1.0269 0.031 Uiso 1 calc . .
C62 C 0.26636(12) 0.94665(10) 1.01948(7) 0.0215(4) Uani 1 d . .
C63 C 0.31146(14) 0.76894(10) 1.00751(9) 0.0292(5) Uani 1 d . .
H63 H 0.2564 0.7586 1.0154 0.035 Uiso 1 calc . .
C64 C 0.32513(18) 0.74678(12) 0.94936(10) 0.0437(7) Uani 1 d . .
H64A H 0.2873 0.7671 0.9241 0.065 Uiso 1 calc . .
H64B H 0.319 0.7007 0.9472 0.065 Uiso 1 calc . .
H64C H 0.3778 0.7583 0.9396 0.065 Uiso 1 calc . .
C65 C 0.36391(15) 0.73226(12) 1.04854(10) 0.0401(6) Uani 1 d . .
H65A H 0.4185 0.7402 1.0411 0.06 Uiso 1 calc . .
H65B H 0.3531 0.6869 1.0451 0.06 Uiso 1 calc . .
H65C H 0.3536 0.7462 1.0856 0.06 Uiso 1 calc . .
C66 C 0.19672(13) 0.99029(11) 1.02100(9) 0.0283(5) Uani 1 d . .
H66 H 0.1541 0.9665 1.0383 0.034 Uiso 1 calc . .
C67 C 0.16758(14) 1.00813(12) 0.96315(9) 0.0348(6) Uani 1 d . .
H67A H 0.2079 1.0321 0.9452 0.052 Uiso 1 calc . .
H67B H 0.1206 1.0341 0.965 0.052 Uiso 1 calc . .
H67C H 0.1556 0.9696 0.9423 0.052 Uiso 1 calc . .
C68 C 0.21136(16) 1.05077(12) 1.05417(10) 0.0417(6) Uani 1 d . .
H68A H 0.2334 1.0397 1.0903 0.063 Uiso 1 calc . .
H68B H 0.1622 1.0733 1.0579 0.063 Uiso 1 calc . .
H68C H 0.2479 1.0779 1.0355 0.063 Uiso 1 calc . .
C69 C 0.46244(15) 0.93155(13) 0.80309(10) 0.0380(6) Uani 1 d . .
H69A H 0.4587 0.9766 0.7922 0.046 Uiso 1 calc . .
H69B H 0.4261 0.9065 0.7794 0.046 Uiso 1 calc . .
C70 C 0.54408(16) 0.90786(14) 0.79894(10) 0.0461(7) Uani 1 d . .
H70A H 0.5706 0.9292 0.7691 0.055 Uiso 1 calc . .
H70B H 0.5451 0.8616 0.7929 0.055 Uiso 1 calc . .
C71 C 0.58113(15) 0.92512(15) 0.85388(12) 0.0502(7) Uani 1 d . .
H71A H 0.6257 0.8971 0.8635 0.06 Uiso 1 calc . .
H71B H 0.5989 0.9697 0.8546 0.06 Uiso 1 calc . .
C72 C 0.51559(15) 0.91506(16) 0.89132(10) 0.0494(7) Uani 1 d . .
H72A H 0.5178 0.8718 0.9067 0.059 Uiso 1 calc . .
H72B H 0.519 0.9458 0.9217 0.059 Uiso 1 calc . .
C73 C 0.17974(16) 0.65438(13) 1.09884(11) 0.0441(6) Uani 1 d . .
H73A H 0.2244 0.6407 1.1226 0.053 Uiso 1 calc . .
H73B H 0.1989 0.6663 1.0629 0.053 Uiso 1 calc . .
C74 C 0.12129(17) 0.60306(13) 1.09305(13) 0.0510(7) Uani 1 d . .
H74A H 0.1463 0.5609 1.0943 0.061 Uiso 1 calc . .
H74B H 0.0897 0.6072 1.0587 0.061 Uiso 1 calc . .
C75 C 0.07328(17) 0.61339(14) 1.14128(14) 0.0572(8) Uani 1 d . .
H75A H 0.0982 0.5945 1.1745 0.069 Uiso 1 calc . .
H75B H 0.0207 0.5952 1.1353 0.069 Uiso 1 calc . .
C76 C 0.07002(17) 0.68423(14) 1.14543(12) 0.0503(7) Uani 1 d . .
H76A H 0.024 0.701 1.1247 0.06 Uiso 1 calc . .
H76B H 0.0673 0.6976 1.1839 0.06 Uiso 1 calc . .
C77 C -0.00553(15) 0.91321(14) 1.11807(9) 0.0420(6) Uani 1 d . .
H77A H -0.0195 0.8951 1.0818 0.05 Uiso 1 calc . .
H77B H 0.0154 0.9563 1.1131 0.05 Uiso 1 calc . .
C78 C -0.07525(14) 0.91507(13) 1.15264(9) 0.0355(6) Uani 1 d . .
H78A H -0.1105 0.879 1.1446 0.043 Uiso 1 calc . .
H78B H -0.1044 0.9551 1.1476 0.043 Uiso 1 calc . .
C79 C -0.03795(13) 0.91025(11) 1.20979(8) 0.0303(5) Uani 1 d . .
H79A H -0.0184 0.9519 1.2228 0.036 Uiso 1 calc . .
H79B H -0.075 0.8934 1.2359 0.036 Uiso 1 calc . .
C80 C 0.02790(14) 0.86464(12) 1.20180(9) 0.0342(5) Uani 1 d . .
H80A H 0.0718 0.8736 1.228 0.041 Uiso 1 calc . .
H80B H 0.0105 0.8205 1.2072 0.041 Uiso 1 calc . .
C33 C 0.0651(5) 0.6700(2) 0.6432(3) 0.0454(18) Uani 0.610(14) d B 1
H33A H 0.0557 0.6755 0.6824 0.054 Uiso 0.610(14) calc B 1
H33B H 0.0231 0.6916 0.6217 0.054 Uiso 0.610(14) calc B 1
C34 C 0.06701(16) 0.60436(14) 0.62961(11) 0.0467(7) Uani 0.610(14) d B 1
H34A H 0.0148 0.589 0.6175 0.056 Uiso 0.610(14) calc B 1
H34B H 0.0863 0.5788 0.6611 0.056 Uiso 0.610(14) calc B 1
C33A C 0.0985(6) 0.6620(3) 0.6645(3) 0.029(2) Uani 0.390(14) d B 2
H33C H 0.055 0.6877 0.6774 0.035 Uiso 0.390(14) calc B 2
H33D H 0.1304 0.6471 0.6964 0.035 Uiso 0.390(14) calc B 2
C34A C 0.06701(16) 0.60436(14) 0.62961(11) 0.0467(7) Uani 0.390(14) d B 2
H34C H 0.0686 0.5648 0.6512 0.056 Uiso 0.390(14) calc B 2
H34D H 0.0131 0.612 0.6156 0.056 Uiso 0.390(14) calc B 2

loop_
_atom_site_aniso_label
_atom_site_aniso_U_11
_atom_site_aniso_U_22
_atom_site_aniso_U_33
_atom_site_aniso_U_23
_atom_site_aniso_U_13
_atom_site_aniso_U_12
K1 0.0217(2) 0.0392(3) 0.0171(2) 0.0019(2) 0.00094(17) -0.0067(2)
K2 0.0243(2) 0.0258(2) 0.0175(2) 0.00147(18) 0.00042(17) -0.00401(19)
K3 0.0225(2) 0.0376(3) 0.0164(2) 0.0021(2) 0.00009(17) -0.0074(2)
K4 0.0296(3) 0.0287(3) 0.0198(2) 0.00155(19) 0.00291(18) -0.0003(2)
Si1 0.0171(3) 0.0196(3) 0.0162(3) -0.0002(2) -0.0001(2) -0.0001(2)
Si2 0.0173(3) 0.0315(3) 0.0169(3) 0.0058(2) 0.0017(2) -0.0042(2)
Si3 0.0181(3) 0.0197(3) 0.0179(3) -0.0002(2) -0.0006(2) -0.0013(2)
Si4 0.0211(3) 0.0334(3) 0.0190(3) 0.0037(3) 0.0034(2) -0.0075(3)
O1 0.0184(7) 0.0255(8) 0.0168(7) 0.0025(6) 0.0003(5) -0.0026(6)
O2 0.0244(9) 0.0729(13) 0.0255(8) -0.0060(8) 0.0061(6) -0.0099(8)
O3 0.0777(14) 0.0272(9) 0.0377(10) 0.0040(8) -0.0042(9) -0.0162(9)
O4 0.0228(9) 0.0767(14) 0.0474(11) 0.0050(10) 0.0068(8) 0.0030(9)
O5 0.0210(8) 0.0303(8) 0.0186(7) 0.0023(6) 0.0027(6) -0.0043(6)
O6 0.0247(9) 0.0608(12) 0.0332(9) -0.0038(8) 0.0066(7) -0.0081(8)
O7 0.0616(13) 0.0306(10) 0.0560(12) 0.0002(9) 0.0064(10) -0.0075(9)
O8 0.0398(10) 0.0671(13) 0.0272(8) -0.0017(9) 0.0080(7) 0.0159(9)
N1 0.0217(9) 0.0214(9) 0.0162(8) -0.0008(7) 0.0025(7) -0.0005(7)
N2 0.0191(9) 0.0268(10) 0.0157(8) 0.0041(7) 0.0022(6) -0.0022(7)
N3 0.0214(9) 0.0221(9) 0.0146(8) -0.0009(7) 0.0023(6) -0.0010(7)
N4 0.0228(9) 0.0327(10) 0.0170(8) 0.0037(8) 0.0030(7) -0.0034(8)
C1 0.0168(10) 0.0209(10) 0.0162(9) -0.0030(8) -0.0024(7) -0.0022(8)
C2 0.0190(10) 0.0214(10) 0.0171(9) -0.0014(8) -0.0003(8) -0.0031(8)
C3 0.0227(11) 0.0255(11) 0.0194(10) 0.0011(9) 0.0030(8) -0.0032(9)
C4 0.0263(12) 0.0372(13) 0.0199(10) -0.0038(10) 0.0064(8) -0.0019(10)
C5 0.0248(11) 0.0276(12) 0.0249(10) -0.0076(9) 0.0041(8) 0.0050(9)
C6 0.0206(10) 0.0235(11) 0.0203(10) -0.0016(9) 0.0005(8) 0.0016(9)
C7 0.0212(10) 0.0227(11) 0.0205(10) 0.0018(9) 0.0022(8) 0.0007(9)
C8 0.0329(13) 0.0240(12) 0.0321(12) -0.0043(10) -0.0032(10) 0.0031(10)
C9 0.0417(14) 0.0311(13) 0.0283(12) 0.0022(10) -0.0043(10) 0.0091(11)
C10 0.0300(12) 0.0235(11) 0.0278(11) 0.0003(9) 0.0049(9) 0.0066(9)
C11 0.0488(16) 0.0243(13) 0.0488(15) -0.0026(11) 0.0102(12) 0.0004(11)
C12 0.0391(15) 0.0434(15) 0.0354(13) 0.0076(12) 0.0051(11) 0.0165(12)
C13 0.0227(11) 0.0368(13) 0.0242(10) 0.0023(10) 0.0017(8) 0.0074(10)
C14 0.0272(12) 0.0284(12) 0.0362(12) -0.0043(10) 0.0022(9) -0.0057(10)
C15 0.0229(12) 0.0651(18) 0.0260(11) 0.0026(12) 0.0068(9) 0.0022(12)
C16 0.0412(15) 0.0445(15) 0.0294(12) 0.0137(11) -0.0065(10) -0.0224(12)
C17 0.0236(11) 0.0233(11) 0.0093(8) 0.0012(8) -0.0010(7) 0.0001(8)
C18 0.0253(11) 0.0225(11) 0.0128(9) 0.0013(8) -0.0005(8) -0.0003(9)
C19 0.0310(12) 0.0232(11) 0.0224(10) 0.0022(9) -0.0036(9) -0.0076(9)
C20 0.0204(11) 0.0354(13) 0.0292(11) 0.0037(10) -0.0022(9) -0.0092(10)
C21 0.0199(11) 0.0318(12) 0.0239(10) 0.0028(9) -0.0003(8) 0.0045(9)
C22 0.0234(11) 0.0232(11) 0.0149(9) 0.0010(8) 0.0010(8) 0.0015(9)
C23 0.0340(13) 0.0226(11) 0.0230(10) 0.0023(9) 0.0058(9) 0.0044(9)
C24 0.0604(17) 0.0232(12) 0.0305(12) 0.0013(10) 0.0065(11) 0.0040(12)
C25 0.0366(14) 0.0316(13) 0.0323(12) 0.0071(10) -0.0013(10) 0.0097(11)
C26 0.0258(11) 0.0221(11) 0.0271(11) 0.0014(9) 0.0045(9) 0.0031(9)
C27 0.0503(16) 0.0255(12) 0.0337(13) -0.0039(10) -0.0047(11) 0.0011(11)
C28 0.0432(15) 0.0280(12) 0.0320(12) 0.0041(10) 0.0023(10) 0.0078(11)
C29 0.0337(13) 0.0409(14) 0.0254(11) 0.0011(10) 0.0018(9) -0.0007(11)
C30 0.0441(15) 0.0356(14) 0.0400(14) -0.0017(12) 0.0156(11) 0.0005(12)
C31 0.0267(14) 0.0592(19) 0.075(2) -0.0148(16) 0.0075(13) -0.0048(13)
C32 0.0324(15) 0.097(2) 0.0365(14) -0.0038(16) -0.0068(11) -0.0082(15)
C35 0.0502(16) 0.0307(13) 0.0401(14) -0.0023(11) 0.0083(12) -0.0017(12)
C36 0.0349(14) 0.0452(16) 0.0479(15) 0.0178(13) 0.0011(12) -0.0038(12)
C37 0.0367(14) 0.0397(15) 0.0421(14) -0.0024(12) -0.0016(11) 0.0081(12)
C38 0.0293(12) 0.0328(13) 0.0325(12) -0.0015(10) 0.0029(10) -0.0007(10)
C39 0.0372(14) 0.0380(14) 0.0375(13) 0.0049(11) 0.0036(11) 0.0024(11)
C40 0.0440(16) 0.0501(17) 0.0407(14) 0.0034(13) 0.0029(12) -0.0092(13)
C41 0.0172(10) 0.0209(10) 0.0152(9) -0.0043(8) -0.0022(7) -0.0032(8)
C42 0.0180(10) 0.0218(10) 0.0163(9) -0.0034(8) -0.0019(7) -0.0032(8)
C43 0.0224(11) 0.0242(11) 0.0187(9) -0.0007(9) 0.0020(8) -0.0062(9)
C44 0.0205(11) 0.0387(13) 0.0205(10) -0.0067(10) 0.0058(8) -0.0008(10)
C45 0.0220(11) 0.0304(12) 0.0234(10) -0.0080(9) -0.0008(8) 0.0070(9)
C46 0.0192(10) 0.0249(11) 0.0189(9) -0.0036(9) -0.0036(8) 0.0020(9)
C47 0.0213(10) 0.0194(10) 0.0187(9) -0.0006(8) 0.0042(8) -0.0004(8)
C48 0.0393(13) 0.0228(11) 0.0231(10) -0.0050(9) -0.0003(9) 0.0015(10)
C49 0.0302(12) 0.0250(11) 0.0239(10) 0.0020(9) 0.0017(9) 0.0013(9)
C50 0.0290(12) 0.0256(12) 0.0255(11) -0.0016(9) -0.0025(9) 0.0101(9)
C51 0.0346(14) 0.0502(16) 0.0328(12) 0.0014(12) -0.0037(10) 0.0190(12)
C52 0.0591(18) 0.0229(12) 0.0425(14) -0.0016(11) -0.0050(13) 0.0069(12)
C53 0.0218(11) 0.0379(14) 0.0337(12) 0.0078(11) 0.0013(9) 0.0034(10)
C54 0.0317(13) 0.0292(13) 0.0410(13) -0.0069(11) -0.0001(10) -0.0081(10)
C55 0.0223(12) 0.0726(19) 0.0268(12) -0.0001(12) 0.0058(9) -0.0048(12)
C56 0.0510(17) 0.0449(16) 0.0354(13) 0.0094(12) -0.0018(12) -0.0243(13)
C57 0.0237(11) 0.0289(11) 0.0098(8) 0.0038(8) 0.0017(7) -0.0011(9)
C58 0.0251(11) 0.0265(11) 0.0151(9) 0.0038(8) 0.0022(8) 0.0026(9)
C59 0.0223(11) 0.0358(13) 0.0213(10) 0.0033(10) -0.0005(8) 0.0056(10)
C60 0.0233(11) 0.0367(13) 0.0256(11) -0.0003(10) -0.0023(9) -0.0049(10)
C61 0.0328(12) 0.0230(11) 0.0213(10) 0.0009(9) -0.0013(9) -0.0050(9)
C62 0.0267(11) 0.0247(11) 0.0130(9) 0.0029(8) 0.0007(8) 0.0020(9)
C63 0.0342(13) 0.0246(12) 0.0294(11) 0.0050(10) 0.0065(9) 0.0019(10)
C64 0.0673(19) 0.0255(13) 0.0384(14) -0.0036(11) 0.0056(13) -0.0020(13)
C65 0.0444(15) 0.0330(14) 0.0434(14) 0.0132(12) 0.0080(12) 0.0111(12)
C66 0.0308(12) 0.0272(12) 0.0272(11) 0.0051(10) 0.0045(9) 0.0040(10)
C67 0.0347(13) 0.0371(14) 0.0324(12) 0.0067(11) -0.0014(10) 0.0086(11)
C68 0.0555(17) 0.0345(14) 0.0353(13) -0.0019(11) 0.0049(12) 0.0133(13)
C69 0.0410(15) 0.0403(15) 0.0331(13) 0.0033(11) 0.0045(11) -0.0025(12)
C70 0.0518(17) 0.0483(17) 0.0395(14) 0.0092(13) 0.0191(12) 0.0107(13)
C71 0.0286(14) 0.0631(19) 0.0593(18) 0.0001(15) 0.0067(12) -0.0069(13)
C72 0.0340(15) 0.080(2) 0.0338(13) -0.0090(14) 0.0004(11) -0.0078(14)
C73 0.0435(16) 0.0437(16) 0.0457(15) 0.0105(13) 0.0076(12) 0.0003(13)
C74 0.0439(17) 0.0386(16) 0.070(2) -0.0103(14) -0.0088(14) 0.0035(13)
C75 0.0360(16) 0.0452(17) 0.091(2) 0.0248(17) 0.0143(15) 0.0006(13)
C76 0.0510(18) 0.0509(18) 0.0497(16) 0.0038(14) 0.0113(13) 0.0095(14)
C77 0.0391(15) 0.0645(18) 0.0221(11) 0.0017(12) -0.0019(10) 0.0041(13)
C78 0.0324(13) 0.0479(15) 0.0256(11) -0.0047(11) -0.0038(10) 0.0016(11)
C79 0.0314(13) 0.0375(13) 0.0220(10) -0.0032(10) 0.0005(9) 0.0025(10)
C80 0.0364(14) 0.0397(14) 0.0268(11) 0.0009(11) 0.0060(10) 0.0049(11)
C33 0.061(4) 0.033(3) 0.044(4) 0.006(2) 0.016(3) 0.004(3)
C34 0.0449(16) 0.0580(18) 0.0374(14) -0.0085(13) 0.0031(12) -0.0161(14)
C33A 0.038(5) 0.022(3) 0.028(4) 0.010(3) 0.001(3) 0.006(3)
C34A 0.0449(16) 0.0580(18) 0.0374(14) -0.0085(13) 0.0031(12) -0.0161(14)


#----------------------------------------------------------------------------#
#                   MOLECULAR GEOMETRY                                       #
#----------------------------------------------------------------------------#

_geom_special_details            
;
 All esds (except the esd in the dihedral angle between two l.s. planes)
 are estimated using the full covariance matrix.  The cell esds are taken
 into account individually in the estimation of esds in distances, angles
 and torsion angles; correlations between esds in cell parameters are only
 used when they are defined by crystal symmetry.  An approximate (isotropic)
 treatment of cell esds is used for estimating esds involving l.s. planes.

 A methylene groups of one of the THFs is disordered and was modelled over
 two sites with SIMU and DELU restraints used to obtain more satisfactory
 displacement ellipsoids. 
 Alternative solutions considering missed (pseudo) symmetry failed to give 
 a satisfactory model.

;
loop_
_geom_bond_atom_site_label_1
_geom_bond_atom_site_label_2
_geom_bond_distance
_geom_bond_site_symmetry_2
_geom_bond_publ_flag
K1 O2 2.6592(17) . ?
K1 N1 2.7245(16) . ?
K1 O1 2.7993(14) . ?
K1 C17 3.0543(19) . ?
K1 C22 3.1171(19) . ?
K1 C18 3.1677(19) . ?
K1 C21 3.264(2) . ?
K1 C19 3.320(2) . ?
K1 C20 3.373(2) . ?
K1 Si1 3.4045(7) . ?
K1 C1 3.4084(18) . ?
K1 Si2 3.9177(7) . ?
K2 O4 2.6715(18) . ?
K2 N2 2.7194(16) . ?
K2 O3 2.7789(17) . ?
K2 C44 3.076(2) . ?
K2 C43 3.127(2) . ?
K2 C45 3.149(2) . ?
K2 C42 3.2938(19) . ?
K2 C46 3.3024(18) . ?
K2 C17 3.361(2) . ?
K2 C41 3.4159(18) . ?
K2 Si2 3.8215(7) . ?
K3 O6 2.6679(17) . ?
K3 N3 2.6930(16) . ?
K3 O5 2.7954(15) . ?
K3 C57 3.0389(19) . ?
K3 C58 3.1124(19) . ?
K3 C62 3.237(2) . ?
K3 C59 3.313(2) . ?
K3 Si3 3.4067(7) . ?
K3 C61 3.437(2) . ?
K3 C60 3.474(2) . ?
K3 C41 3.5067(18) . ?
K3 Si4 3.8730(7) . ?
K4 O8 2.6141(18) . ?
K4 O7 2.6720(18) . ?
K4 N4 2.7221(17) . ?
K4 C4 3.025(2) 1_556 ?
K4 C57 3.082(2) . ?
K4 C3 3.176(2) 1_556 ?
K4 C5 3.347(2) 1_556 ?
Si1 N1 1.6511(18) . ?
Si1 O1 1.6605(13) . ?
Si1 C14 1.877(2) . ?
Si1 C13 1.880(2) . ?
Si2 O1 1.6606(14) . ?
Si2 N2 1.6629(16) . ?
Si2 C15 1.875(2) . ?
Si2 C16 1.884(2) . ?
Si3 N3 1.6552(18) . ?
Si3 O5 1.6573(14) . ?
Si3 C53 1.880(2) . ?
Si3 C54 1.883(2) . ?
Si4 N4 1.6565(17) . ?
Si4 O5 1.6602(15) . ?
Si4 C55 1.879(2) . ?
Si4 C56 1.880(3) . ?
O2 C29 1.425(3) . ?
O2 C32 1.436(3) . ?
O3 C33A 1.380(7) . ?
O3 C36 1.429(3) . ?
O3 C33 1.507(6) . ?
O4 C37 1.436(3) . ?
O4 C40 1.441(3) . ?
O6 C72 1.436(3) . ?
O6 C69 1.440(3) . ?
O7 C73 1.431(3) . ?
O7 C76 1.438(3) . ?
O8 C80 1.438(3) . ?
O8 C77 1.443(3) . ?
N1 C1 1.356(2) . ?
N2 C17 1.368(3) . ?
N3 C41 1.360(2) . ?
N4 C57 1.364(3) . ?
C1 C2 1.439(3) . ?
C1 C6 1.440(3) . ?
C2 C3 1.394(3) . ?
C2 C7 1.516(3) . ?
C3 C4 1.392(3) . ?
C3 K4 3.176(2) 1_554 ?
C3 H3 0.95 . ?
C4 C5 1.391(3) . ?
C4 K4 3.025(2) 1_554 ?
C4 H4 0.95 . ?
C5 C6 1.395(3) . ?
C5 K4 3.347(2) 1_554 ?
C5 H5 0.95 . ?
C6 C10 1.521(3) . ?
C7 C9 1.529(3) . ?
C7 C8 1.532(3) . ?
C7 H7 1 . ?
C8 H8A 0.98 . ?
C8 H8B 0.98 . ?
C8 H8C 0.98 . ?
C9 H9A 0.98 . ?
C9 H9B 0.98 . ?
C9 H9C 0.98 . ?
C10 C11 1.530(3) . ?
C10 C12 1.536(3) . ?
C10 H10 1 . ?
C11 H11A 0.98 . ?
C11 H11B 0.98 . ?
C11 H11C 0.98 . ?
C12 H12A 0.98 . ?
C12 H12B 0.98 . ?
C12 H12C 0.98 . ?
C13 H13A 0.98 . ?
C13 H13B 0.98 . ?
C13 H13C 0.98 . ?
C14 H14A 0.98 . ?
C14 H14B 0.98 . ?
C14 H14C 0.98 . ?
C15 H15A 0.98 . ?
C15 H15B 0.98 . ?
C15 H15C 0.98 . ?
C16 H16A 0.98 . ?
C16 H16B 0.98 . ?
C16 H16C 0.98 . ?
C17 C22 1.432(3) . ?
C17 C18 1.444(3) . ?
C18 C19 1.390(3) . ?
C18 C23 1.515(3) . ?
C19 C20 1.388(3) . ?
C19 H19 0.95 . ?
C20 C21 1.389(3) . ?
C20 H20 0.95 . ?
C21 C22 1.395(3) . ?
C21 H21 0.95 . ?
C22 C26 1.521(3) . ?
C23 C24 1.532(3) . ?
C23 C25 1.539(3) . ?
C23 H23 1 . ?
C24 H24A 0.98 . ?
C24 H24B 0.98 . ?
C24 H24C 0.98 . ?
C25 H25A 0.98 . ?
C25 H25B 0.98 . ?
C25 H25C 0.98 . ?
C26 C28 1.529(3) . ?
C26 C27 1.533(3) . ?
C26 H26 1 . ?
C27 H27A 0.98 . ?
C27 H27B 0.98 . ?
C27 H27C 0.98 . ?
C28 H28A 0.98 . ?
C28 H28B 0.98 . ?
C28 H28C 0.98 . ?
C29 C30 1.497(3) . ?
C29 H29A 0.99 . ?
C29 H29B 0.99 . ?
C30 C31 1.508(4) . ?
C30 H30A 0.99 . ?
C30 H30B 0.99 . ?
C31 C32 1.497(4) . ?
C31 H31A 0.99 . ?
C31 H31B 0.99 . ?
C32 H32A 0.99 . ?
C32 H32B 0.99 . ?
C35 C34A 1.508(4) . ?
C35 C34 1.508(4) . ?
C35 C36 1.511(3) . ?
C35 H35A 0.99 . ?
C35 H35B 0.99 . ?
C36 H36A 0.99 . ?
C36 H36B 0.99 . ?
C37 C38 1.510(3) . ?
C37 H37A 0.99 . ?
C37 H37B 0.99 . ?
C38 C39 1.515(3) . ?
C38 H38A 0.99 . ?
C38 H38B 0.99 . ?
C39 C40 1.501(3) . ?
C39 H39A 0.99 . ?
C39 H39B 0.99 . ?
C40 H40A 0.99 . ?
C40 H40B 0.99 . ?
C41 C46 1.438(3) . ?
C41 C42 1.441(3) . ?
C42 C43 1.393(3) . ?
C42 C47 1.516(3) . ?
C43 C44 1.391(3) . ?
C43 H43 0.95 . ?
C44 C45 1.388(3) . ?
C44 H44 0.95 . ?
C45 C46 1.398(3) . ?
C45 H45 0.95 . ?
C46 C50 1.516(3) . ?
C47 C49 1.528(3) . ?
C47 C48 1.540(3) . ?
C47 H47 1 . ?
C48 H48A 0.98 . ?
C48 H48B 0.98 . ?
C48 H48C 0.98 . ?
C49 H49A 0.98 . ?
C49 H49B 0.98 . ?
C49 H49C 0.98 . ?
C50 C52 1.530(3) . ?
C50 C51 1.531(3) . ?
C50 H50 1 . ?
C51 H51A 0.98 . ?
C51 H51B 0.98 . ?
C51 H51C 0.98 . ?
C52 H52A 0.98 . ?
C52 H52B 0.98 . ?
C52 H52C 0.98 . ?
C53 H53A 0.98 . ?
C53 H53B 0.98 . ?
C53 H53C 0.98 . ?
C54 H54A 0.98 . ?
C54 H54B 0.98 . ?
C54 H54C 0.98 . ?
C55 H55A 0.98 . ?
C55 H55B 0.98 . ?
C55 H55C 0.98 . ?
C56 H56A 0.98 . ?
C56 H56B 0.98 . ?
C56 H56C 0.98 . ?
C57 C62 1.439(3) . ?
C57 C58 1.440(3) . ?
C58 C59 1.391(3) . ?
C58 C63 1.521(3) . ?
C59 C60 1.386(3) . ?
C59 H59 0.95 . ?
C60 C61 1.386(3) . ?
C60 H60 0.95 . ?
C61 C62 1.394(3) . ?
C61 H61 0.95 . ?
C62 C66 1.515(3) . ?
C63 C64 1.532(3) . ?
C63 C65 1.536(3) . ?
C63 H63 1 . ?
C64 H64A 0.98 . ?
C64 H64B 0.98 . ?
C64 H64C 0.98 . ?
C65 H65A 0.98 . ?
C65 H65B 0.98 . ?
C65 H65C 0.98 . ?
C66 C68 1.532(3) . ?
C66 C67 1.535(3) . ?
C66 H66 1 . ?
C67 H67A 0.98 . ?
C67 H67B 0.98 . ?
C67 H67C 0.98 . ?
C68 H68A 0.98 . ?
C68 H68B 0.98 . ?
C68 H68C 0.98 . ?
C69 C70 1.501(4) . ?
C69 H69A 0.99 . ?
C69 H69B 0.99 . ?
C70 C71 1.514(4) . ?
C70 H70A 0.99 . ?
C70 H70B 0.99 . ?
C71 C72 1.502(4) . ?
C71 H71A 0.99 . ?
C71 H71B 0.99 . ?
C72 H72A 0.99 . ?
C72 H72B 0.99 . ?
C73 C74 1.483(4) . ?
C73 H73A 0.99 . ?
C73 H73B 0.99 . ?
C74 C75 1.490(4) . ?
C74 H74A 0.99 . ?
C74 H74B 0.99 . ?
C75 C76 1.502(4) . ?
C75 H75A 0.99 . ?
C75 H75B 0.99 . ?
C76 H76A 0.99 . ?
C76 H76B 0.99 . ?
C77 C78 1.501(3) . ?
C77 H77A 0.99 . ?
C77 H77B 0.99 . ?
C78 C79 1.524(3) . ?
C78 H78A 0.99 . ?
C78 H78B 0.99 . ?
C79 C80 1.508(3) . ?
C79 H79A 0.99 . ?
C79 H79B 0.99 . ?
C80 H80A 0.99 . ?
C80 H80B 0.99 . ?
C33 C34 1.428(5) . ?
C33 H33A 0.99 . ?
C33 H33B 0.99 . ?
C34 H34A 0.99 . ?
C34 H34B 0.99 . ?
C33A C34A 1.573(7) . ?
C33A H33C 0.99 . ?
C33A H33D 0.99 . ?
C34A H34C 0.99 . ?
C34A H34D 0.99 . ?

loop_
_geom_angle_atom_site_label_1
_geom_angle_atom_site_label_2
_geom_angle_atom_site_label_3
_geom_angle
_geom_angle_site_symmetry_1
_geom_angle_site_symmetry_3
_geom_angle_publ_flag
O2 K1 N1 106.48(5) . . ?
O2 K1 O1 163.27(5) . . ?
N1 K1 O1 57.61(4) . . ?
O2 K1 C17 129.87(5) . . ?
N1 K1 C17 123.58(5) . . ?
O1 K1 C17 66.04(5) . . ?
O2 K1 C22 112.10(5) . . ?
N1 K1 C22 133.43(5) . . ?
O1 K1 C22 80.39(5) . . ?
C17 K1 C22 26.82(5) . . ?
O2 K1 C18 114.85(5) . . ?
N1 K1 C18 132.75(5) . . ?
O1 K1 C18 81.78(5) . . ?
C17 K1 C18 26.75(5) . . ?
C22 K1 C18 45.80(5) . . ?
O2 K1 C21 87.47(5) . . ?
N1 K1 C21 154.66(6) . . ?
O1 K1 C21 105.52(5) . . ?
C17 K1 C21 45.68(5) . . ?
C22 K1 C21 25.13(5) . . ?
C18 K1 C21 51.51(5) . . ?
O2 K1 C19 90.39(5) . . ?
N1 K1 C19 153.36(6) . . ?
O1 K1 C19 106.30(5) . . ?
C17 K1 C19 45.08(5) . . ?
C22 K1 C19 51.10(5) . . ?
C18 K1 C19 24.59(5) . . ?
C21 K1 C19 42.51(5) . . ?
O2 K1 C20 77.47(5) . . ?
N1 K1 C20 176.01(6) . . ?
O1 K1 C20 118.52(5) . . ?
C17 K1 C20 52.51(5) . . ?
C22 K1 C20 43.75(5) . . ?
C18 K1 C20 43.53(5) . . ?
C21 K1 C20 24.09(5) . . ?
C19 K1 C20 23.91(5) . . ?
O2 K1 Si1 134.91(4) . . ?
N1 K1 Si1 28.60(4) . . ?
O1 K1 Si1 29.01(3) . . ?
C17 K1 Si1 95.01(4) . . ?
C22 K1 Si1 107.52(4) . . ?
C18 K1 Si1 107.92(4) . . ?
C21 K1 Si1 132.18(4) . . ?
C19 K1 Si1 132.18(4) . . ?
C20 K1 Si1 147.51(4) . . ?
O2 K1 C1 84.73(5) . . ?
N1 K1 C1 22.15(5) . . ?
O1 K1 C1 78.95(4) . . ?
C17 K1 C1 144.80(5) . . ?
C22 K1 C1 145.72(5) . . ?
C18 K1 C1 153.09(5) . . ?
C21 K1 C1 153.10(5) . . ?
C19 K1 C1 162.67(5) . . ?
C20 K1 C1 161.84(5) . . ?
Si1 K1 C1 50.19(4) . . ?
O2 K1 Si2 172.83(4) . . ?
N1 K1 Si2 78.95(4) . . ?
O1 K1 Si2 21.36(3) . . ?
C17 K1 Si2 44.68(4) . . ?
C22 K1 Si2 60.98(4) . . ?
C18 K1 Si2 62.28(4) . . ?
C21 K1 Si2 85.79(4) . . ?
C19 K1 Si2 86.29(4) . . ?
C20 K1 Si2 97.17(4) . . ?
Si1 K1 Si2 50.353(13) . . ?
C1 K1 Si2 100.26(4) . . ?
O4 K2 N2 101.45(5) . . ?
O4 K2 O3 94.40(7) . . ?
N2 K2 O3 105.96(5) . . ?
O4 K2 C44 128.77(6) . . ?
N2 K2 C44 93.26(5) . . ?
O3 K2 C44 128.19(6) . . ?
O4 K2 C43 103.62(6) . . ?
N2 K2 C43 93.75(5) . . ?
O3 K2 C43 150.10(6) . . ?
C44 K2 C43 25.89(6) . . ?
O4 K2 C45 131.04(6) . . ?
N2 K2 C45 114.41(6) . . ?
O3 K2 C45 105.79(6) . . ?
C44 K2 C45 25.73(6) . . ?
C43 K2 C45 44.65(6) . . ?
O4 K2 C42 84.80(6) . . ?
N2 K2 C42 113.71(5) . . ?
O3 K2 C42 139.70(5) . . ?
C44 K2 C42 44.84(5) . . ?
C43 K2 C42 24.89(5) . . ?
C45 K2 C42 51.26(5) . . ?
O4 K2 C46 108.69(5) . . ?
N2 K2 C46 137.85(5) . . ?
O3 K2 C46 100.45(5) . . ?
C44 K2 C46 44.77(5) . . ?
C43 K2 C46 51.33(5) . . ?
C45 K2 C46 24.88(5) . . ?
C42 K2 C46 43.55(5) . . ?
O4 K2 C17 118.25(5) . . ?
N2 K2 C17 23.05(5) . . ?
O3 K2 C17 117.17(5) . . ?
C44 K2 C17 70.48(5) . . ?
C43 K2 C17 74.83(5) . . ?
C45 K2 C17 91.50(5) . . ?
C42 K2 C17 98.00(5) . . ?
C46 K2 C17 114.84(5) . . ?
O4 K2 C41 87.22(5) . . ?
N2 K2 C41 137.32(5) . . ?
O3 K2 C41 115.02(5) . . ?
C44 K2 C41 52.09(5) . . ?
C43 K2 C41 43.91(5) . . ?
C45 K2 C41 43.82(5) . . ?
C42 K2 C41 24.72(5) . . ?
C46 K2 C41 24.65(5) . . ?
C17 K2 C41 118.40(5) . . ?
O4 K2 Si2 89.37(4) . . ?
N2 K2 Si2 22.27(4) . . ?
O3 K2 Si2 88.50(4) . . ?
C44 K2 Si2 115.24(4) . . ?
C43 K2 Si2 114.98(4) . . ?
C45 K2 Si2 134.20(4) . . ?
C42 K2 Si2 131.71(4) . . ?
C46 K2 Si2 158.94(4) . . ?
C17 K2 Si2 44.76(3) . . ?
C41 K2 Si2 156.42(4) . . ?
O6 K3 N3 101.91(5) . . ?
O6 K3 O5 156.63(5) . . ?
N3 K3 O5 57.43(5) . . ?
O6 K3 C57 131.44(5) . . ?
N3 K3 C57 125.33(5) . . ?
O5 K3 C57 67.90(5) . . ?
O6 K3 C58 110.42(5) . . ?
N3 K3 C58 134.16(6) . . ?
O5 K3 C58 82.59(5) . . ?
C57 K3 C58 27.05(5) . . ?
O6 K3 C62 119.80(5) . . ?
N3 K3 C62 135.45(5) . . ?
O5 K3 C62 83.29(5) . . ?
C57 K3 C62 26.26(5) . . ?
C58 K3 C62 45.28(5) . . ?
O6 K3 C59 87.28(5) . . ?
N3 K3 C59 154.42(6) . . ?
O5 K3 C59 107.33(5) . . ?
C57 K3 C59 45.31(5) . . ?
C58 K3 C59 24.75(5) . . ?
C62 K3 C59 50.43(5) . . ?
O6 K3 Si3 129.92(4) . . ?
N3 K3 Si3 28.55(4) . . ?
O5 K3 Si3 28.91(3) . . ?
C57 K3 Si3 96.79(4) . . ?
C58 K3 Si3 109.41(4) . . ?
C62 K3 Si3 109.67(4) . . ?
C59 K3 Si3 133.75(4) . . ?
O6 K3 C61 95.93(5) . . ?
N3 K3 C61 155.85(5) . . ?
O5 K3 C61 107.11(5) . . ?
C57 K3 C61 44.07(5) . . ?
C58 K3 C61 50.02(5) . . ?
C62 K3 C61 23.87(5) . . ?
C59 K3 C61 41.32(5) . . ?
Si3 K3 C61 133.22(4) . . ?
O6 K3 C60 81.04(5) . . ?
N3 K3 C60 176.74(6) . . ?
O5 K3 C60 119.39(5) . . ?
C57 K3 C60 51.50(5) . . ?
C58 K3 C60 42.79(5) . . ?
C62 K3 C60 42.31(5) . . ?
C59 K3 C60 23.41(5) . . ?
Si3 K3 C60 148.29(4) . . ?
C61 K3 C60 23.13(5) . . ?
O6 K3 C41 81.54(5) . . ?
N3 K3 C41 20.42(5) . . ?
O5 K3 C41 77.19(4) . . ?
C57 K3 C41 144.65(5) . . ?
C58 K3 C41 144.65(5) . . ?
C62 K3 C41 154.53(5) . . ?
C59 K3 C41 152.22(5) . . ?
Si3 K3 C41 48.58(3) . . ?
C61 K3 C41 164.95(5) . . ?
C60 K3 C41 162.36(5) . . ?
O6 K3 Si4 167.78(5) . . ?
N3 K3 Si4 79.55(4) . . ?
O5 K3 Si4 22.13(3) . . ?
C57 K3 Si4 45.78(4) . . ?
C58 K3 Si4 62.29(4) . . ?
C62 K3 Si4 63.14(4) . . ?
C59 K3 Si4 86.64(4) . . ?
Si3 K3 Si4 51.035(14) . . ?
C61 K3 Si4 86.46(4) . . ?
C60 K3 Si4 97.26(4) . . ?
C41 K3 Si4 99.16(3) . . ?
O8 K4 O7 95.58(7) . . ?
O8 K4 N4 101.69(5) . . ?
O7 K4 N4 105.12(6) . . ?
O8 K4 C4 118.17(6) . 1_556 ?
O7 K4 C4 119.45(6) . 1_556 ?
N4 K4 C4 113.93(6) . 1_556 ?
O8 K4 C57 118.13(6) . . ?
O7 K4 C57 120.13(6) . . ?
N4 K4 C57 26.25(5) . . ?
C4 K4 C57 87.74(6) 1_556 . ?
O8 K4 C3 94.00(6) . 1_556 ?
O7 K4 C3 136.25(6) . 1_556 ?
N4 K4 C3 114.48(6) . 1_556 ?
C4 K4 C3 25.80(6) 1_556 1_556 ?
C57 K4 C3 91.75(5) . 1_556 ?
O8 K4 C5 117.84(5) . 1_556 ?
O7 K4 C5 96.10(6) . 1_556 ?
N4 K4 C5 132.80(6) . 1_556 ?
C4 K4 C5 24.55(6) 1_556 1_556 ?
C57 K4 C5 107.24(5) . 1_556 ?
C3 K4 C5 42.79(5) 1_556 1_556 ?
N1 Si1 O1 107.01(8) . . ?
N1 Si1 C14 116.13(10) . . ?
O1 Si1 C14 107.19(9) . . ?
N1 Si1 C13 114.58(10) . . ?
O1 Si1 C13 104.78(8) . . ?
C14 Si1 C13 106.36(10) . . ?
N1 Si1 K1 52.18(6) . . ?
O1 Si1 K1 54.83(5) . . ?
C14 Si1 K1 128.71(7) . . ?
C13 Si1 K1 124.14(8) . . ?
O1 Si2 N2 110.32(8) . . ?
O1 Si2 C15 110.38(9) . . ?
N2 Si2 C15 110.99(10) . . ?
O1 Si2 C16 106.86(10) . . ?
N2 Si2 C16 114.15(9) . . ?
C15 Si2 C16 103.90(12) . . ?
O1 Si2 K2 146.11(5) . . ?
N2 Si2 K2 38.30(6) . . ?
C15 Si2 K2 96.84(7) . . ?
C16 Si2 K2 84.79(7) . . ?
O1 Si2 K1 37.88(5) . . ?
N2 Si2 K1 72.48(6) . . ?
C15 Si2 K1 127.68(8) . . ?
C16 Si2 K1 122.63(9) . . ?
K2 Si2 K1 108.984(16) . . ?
N3 Si3 O5 105.59(8) . . ?
N3 Si3 C53 114.30(10) . . ?
O5 Si3 C53 107.27(9) . . ?
N3 Si3 C54 116.57(10) . . ?
O5 Si3 C54 107.70(9) . . ?
C53 Si3 C54 104.95(11) . . ?
N3 Si3 K3 51.03(5) . . ?
O5 Si3 K3 54.62(5) . . ?
C53 Si3 K3 123.90(8) . . ?
C54 Si3 K3 130.69(8) . . ?
N4 Si4 O5 110.45(8) . . ?
N4 Si4 C55 112.67(10) . . ?
O5 Si4 C55 107.76(9) . . ?
N4 Si4 C56 113.06(10) . . ?
O5 Si4 C56 107.72(10) . . ?
C55 Si4 C56 104.83(13) . . ?
N4 Si4 K3 71.15(6) . . ?
O5 Si4 K3 39.37(5) . . ?
C55 Si4 K3 126.76(9) . . ?
C56 Si4 K3 122.81(9) . . ?
Si1 O1 Si2 142.99(9) . . ?
Si1 O1 K1 96.16(6) . . ?
Si2 O1 K1 120.76(6) . . ?
C29 O2 C32 107.68(18) . . ?
C29 O2 K1 120.03(13) . . ?
C32 O2 K1 130.74(15) . . ?
C33A O3 C36 103.7(3) . . ?
C36 O3 C33 107.7(2) . . ?
C33A O3 K2 131.1(3) . . ?
C36 O3 K2 122.23(15) . . ?
C33 O3 K2 128.2(2) . . ?
C37 O4 C40 109.18(18) . . ?
C37 O4 K2 119.31(15) . . ?
C40 O4 K2 128.10(15) . . ?
Si3 O5 Si4 145.02(9) . . ?
Si3 O5 K3 96.47(6) . . ?
Si4 O5 K3 118.51(7) . . ?
C72 O6 C69 109.20(18) . . ?
C72 O6 K3 122.93(15) . . ?
C69 O6 K3 126.31(13) . . ?
C73 O7 C76 109.2(2) . . ?
C73 O7 K4 125.54(16) . . ?
C76 O7 K4 124.99(16) . . ?
C80 O8 C77 109.31(18) . . ?
C80 O8 K4 119.31(13) . . ?
C77 O8 K4 131.23(14) . . ?
C1 N1 Si1 147.68(14) . . ?
C1 N1 K1 108.59(12) . . ?
Si1 N1 K1 99.22(7) . . ?
C17 N2 Si2 131.64(13) . . ?
C17 N2 K2 105.85(11) . . ?
Si2 N2 K2 119.43(8) . . ?
C41 N3 Si3 141.20(14) . . ?
C41 N3 K3 115.87(12) . . ?
Si3 N3 K3 100.43(7) . . ?
C57 N4 Si4 135.33(14) . . ?
C57 N4 K4 91.77(11) . . ?
Si4 N4 K4 130.90(9) . . ?
N1 C1 C2 120.29(18) . . ?
N1 C1 C6 123.32(18) . . ?
C2 C1 C6 116.23(18) . . ?
N1 C1 K1 49.26(9) . . ?
C2 C1 K1 115.75(12) . . ?
C6 C1 K1 101.92(11) . . ?
C3 C2 C1 120.90(19) . . ?
C3 C2 C7 120.25(18) . . ?
C1 C2 C7 118.66(17) . . ?
C4 C3 C2 122.0(2) . . ?
C4 C3 K4 71.03(12) . 1_554 ?
C2 C3 K4 98.43(12) . 1_554 ?
C4 C3 H3 119 . . ?
C2 C3 H3 119 . . ?
K4 C3 H3 100.6 1_554 . ?
C5 C4 C3 118.0(2) . . ?
C5 C4 K4 90.79(13) . 1_554 ?
C3 C4 K4 83.17(12) . 1_554 ?
C5 C4 H4 121 . . ?
C3 C4 H4 121 . . ?
K4 C4 H4 95.9 1_554 . ?
C4 C5 C6 122.5(2) . . ?
C4 C5 K4 64.66(11) . 1_554 ?
C6 C5 K4 98.66(13) . 1_554 ?
C4 C5 H5 118.7 . . ?
C6 C5 H5 118.7 . . ?
K4 C5 H5 106.8 1_554 . ?
C5 C6 C1 120.36(19) . . ?
C5 C6 C10 119.43(19) . . ?
C1 C6 C10 120.16(18) . . ?
C2 C7 C9 114.22(17) . . ?
C2 C7 C8 109.78(16) . . ?
C9 C7 C8 110.07(18) . . ?
C2 C7 H7 107.5 . . ?
C9 C7 H7 107.5 . . ?
C8 C7 H7 107.5 . . ?
C7 C8 H8A 109.5 . . ?
C7 C8 H8B 109.5 . . ?
H8A C8 H8B 109.5 . . ?
C7 C8 H8C 109.5 . . ?
H8A C8 H8C 109.5 . . ?
H8B C8 H8C 109.5 . . ?
C7 C9 H9A 109.5 . . ?
C7 C9 H9B 109.5 . . ?
H9A C9 H9B 109.5 . . ?
C7 C9 H9C 109.5 . . ?
H9A C9 H9C 109.5 . . ?
H9B C9 H9C 109.5 . . ?
C6 C10 C11 111.31(18) . . ?
C6 C10 C12 112.23(19) . . ?
C11 C10 C12 110.94(19) . . ?
C6 C10 H10 107.4 . . ?
C11 C10 H10 107.4 . . ?
C12 C10 H10 107.4 . . ?
C10 C11 H11A 109.5 . . ?
C10 C11 H11B 109.5 . . ?
H11A C11 H11B 109.5 . . ?
C10 C11 H11C 109.5 . . ?
H11A C11 H11C 109.5 . . ?
H11B C11 H11C 109.5 . . ?
C10 C12 H12A 109.5 . . ?
C10 C12 H12B 109.5 . . ?
H12A C12 H12B 109.5 . . ?
C10 C12 H12C 109.5 . . ?
H12A C12 H12C 109.5 . . ?
H12B C12 H12C 109.5 . . ?
Si1 C13 H13A 109.5 . . ?
Si1 C13 H13B 109.5 . . ?
H13A C13 H13B 109.5 . . ?
Si1 C13 H13C 109.5 . . ?
H13A C13 H13C 109.5 . . ?
H13B C13 H13C 109.5 . . ?
Si1 C14 H14A 109.5 . . ?
Si1 C14 H14B 109.5 . . ?
H14A C14 H14B 109.5 . . ?
Si1 C14 H14C 109.5 . . ?
H14A C14 H14C 109.5 . . ?
H14B C14 H14C 109.5 . . ?
Si2 C15 H15A 109.5 . . ?
Si2 C15 H15B 109.5 . . ?
H15A C15 H15B 109.5 . . ?
Si2 C15 H15C 109.5 . . ?
H15A C15 H15C 109.5 . . ?
H15B C15 H15C 109.5 . . ?
Si2 C16 H16A 109.5 . . ?
Si2 C16 H16B 109.5 . . ?
H16A C16 H16B 109.5 . . ?
Si2 C16 H16C 109.5 . . ?
H16A C16 H16C 109.5 . . ?
H16B C16 H16C 109.5 . . ?
N2 C17 C22 122.62(18) . . ?
N2 C17 C18 120.83(18) . . ?
C22 C17 C18 116.52(18) . . ?
N2 C17 K1 110.97(11) . . ?
C22 C17 K1 79.03(11) . . ?
C18 C17 K1 81.01(11) . . ?
N2 C17 K2 51.10(9) . . ?
C22 C17 K2 99.96(12) . . ?
C18 C17 K2 117.81(12) . . ?
K1 C17 K2 158.20(7) . . ?
C19 C18 C17 120.13(19) . . ?
C19 C18 C23 120.80(19) . . ?
C17 C18 C23 119.05(18) . . ?
C19 C18 K1 83.83(12) . . ?
C17 C18 K1 72.24(10) . . ?
C23 C18 K1 113.05(11) . . ?
C20 C19 C18 122.3(2) . . ?
C20 C19 K1 80.20(12) . . ?
C18 C19 K1 71.57(11) . . ?
C20 C19 H19 118.8 . . ?
C18 C19 H19 118.8 . . ?
K1 C19 H19 120.3 . . ?
C19 C20 C21 118.6(2) . . ?
C19 C20 K1 75.88(11) . . ?
C21 C20 K1 73.53(11) . . ?
C19 C20 H20 120.7 . . ?
C21 C20 H20 120.7 . . ?
K1 C20 H20 121.1 . . ?
C20 C21 C22 121.5(2) . . ?
C20 C21 K1 82.38(12) . . ?
C22 C21 K1 71.55(11) . . ?
C20 C21 H21 119.2 . . ?
C22 C21 H21 119.2 . . ?
K1 C21 H21 117.4 . . ?
C21 C22 C17 120.90(19) . . ?
C21 C22 C26 119.51(19) . . ?
C17 C22 C26 119.52(18) . . ?
C21 C22 K1 83.32(12) . . ?
C17 C22 K1 74.15(10) . . ?
C26 C22 K1 110.71(12) . . ?
C18 C23 C24 114.15(19) . . ?
C18 C23 C25 111.36(17) . . ?
C24 C23 C25 108.68(18) . . ?
C18 C23 H23 107.5 . . ?
C24 C23 H23 107.5 . . ?
C25 C23 H23 107.5 . . ?
C23 C24 H24A 109.5 . . ?
C23 C24 H24B 109.5 . . ?
H24A C24 H24B 109.5 . . ?
C23 C24 H24C 109.5 . . ?
H24A C24 H24C 109.5 . . ?
H24B C24 H24C 109.5 . . ?
C23 C25 H25A 109.5 . . ?
C23 C25 H25B 109.5 . . ?
H25A C25 H25B 109.5 . . ?
C23 C25 H25C 109.5 . . ?
H25A C25 H25C 109.5 . . ?
H25B C25 H25C 109.5 . . ?
C22 C26 C28 113.39(18) . . ?
C22 C26 C27 111.06(17) . . ?
C28 C26 C27 110.43(18) . . ?
C22 C26 H26 107.2 . . ?
C28 C26 H26 107.2 . . ?
C27 C26 H26 107.2 . . ?
C26 C27 H27A 109.5 . . ?
C26 C27 H27B 109.5 . . ?
H27A C27 H27B 109.5 . . ?
C26 C27 H27C 109.5 . . ?
H27A C27 H27C 109.5 . . ?
H27B C27 H27C 109.5 . . ?
C26 C28 H28A 109.5 . . ?
C26 C28 H28B 109.5 . . ?
H28A C28 H28B 109.5 . . ?
C26 C28 H28C 109.5 . . ?
H28A C28 H28C 109.5 . . ?
H28B C28 H28C 109.5 . . ?
O2 C29 C30 104.93(18) . . ?
O2 C29 H29A 110.8 . . ?
C30 C29 H29A 110.8 . . ?
O2 C29 H29B 110.8 . . ?
C30 C29 H29B 110.8 . . ?
H29A C29 H29B 108.8 . . ?
C29 C30 C31 102.7(2) . . ?
C29 C30 H30A 111.2 . . ?
C31 C30 H30A 111.2 . . ?
C29 C30 H30B 111.2 . . ?
C31 C30 H30B 111.2 . . ?
H30A C30 H30B 109.1 . . ?
C32 C31 C30 104.3(2) . . ?
C32 C31 H31A 110.9 . . ?
C30 C31 H31A 110.9 . . ?
C32 C31 H31B 110.9 . . ?
C30 C31 H31B 110.9 . . ?
H31A C31 H31B 108.9 . . ?
O2 C32 C31 107.6(2) . . ?
O2 C32 H32A 110.2 . . ?
C31 C32 H32A 110.2 . . ?
O2 C32 H32B 110.2 . . ?
C31 C32 H32B 110.2 . . ?
H32A C32 H32B 108.5 . . ?
C34A C35 C36 103.0(2) . . ?
C34 C35 C36 103.0(2) . . ?
C34 C35 H35A 111.2 . . ?
C36 C35 H35A 111.2 . . ?
C34 C35 H35B 111.2 . . ?
C36 C35 H35B 111.2 . . ?
H35A C35 H35B 109.1 . . ?
O3 C36 C35 105.2(2) . . ?
O3 C36 H36A 110.7 . . ?
C35 C36 H36A 110.7 . . ?
O3 C36 H36B 110.7 . . ?
C35 C36 H36B 110.7 . . ?
H36A C36 H36B 108.8 . . ?
O4 C37 C38 106.3(2) . . ?
O4 C37 H37A 110.5 . . ?
C38 C37 H37A 110.5 . . ?
O4 C37 H37B 110.5 . . ?
C38 C37 H37B 110.5 . . ?
H37A C37 H37B 108.7 . . ?
C37 C38 C39 102.0(2) . . ?
C37 C38 H38A 111.4 . . ?
C39 C38 H38A 111.4 . . ?
C37 C38 H38B 111.4 . . ?
C39 C38 H38B 111.4 . . ?
H38A C38 H38B 109.2 . . ?
C40 C39 C38 102.20(19) . . ?
C40 C39 H39A 111.3 . . ?
C38 C39 H39A 111.3 . . ?
C40 C39 H39B 111.3 . . ?
C38 C39 H39B 111.3 . . ?
H39A C39 H39B 109.2 . . ?
O4 C40 C39 105.8(2) . . ?
O4 C40 H40A 110.6 . . ?
C39 C40 H40A 110.6 . . ?
O4 C40 H40B 110.6 . . ?
C39 C40 H40B 110.6 . . ?
H40A C40 H40B 108.7 . . ?
N3 C41 C46 122.69(18) . . ?
N3 C41 C42 120.80(18) . . ?
C46 C41 C42 116.40(18) . . ?
N3 C41 K2 126.67(12) . . ?
C46 C41 K2 73.25(10) . . ?
C42 C41 K2 72.89(10) . . ?
N3 C41 K3 43.71(9) . . ?
C46 C41 K3 106.05(11) . . ?
C42 C41 K3 116.53(12) . . ?
K2 C41 K3 168.53(7) . . ?
C43 C42 C41 120.49(19) . . ?
C43 C42 C47 120.97(18) . . ?
C41 C42 C47 118.49(17) . . ?
C43 C42 K2 70.82(11) . . ?
C41 C42 K2 82.39(11) . . ?
C47 C42 K2 120.00(11) . . ?
C44 C43 C42 122.2(2) . . ?
C44 C43 K2 75.02(12) . . ?
C42 C43 K2 84.28(12) . . ?
C44 C43 H43 118.9 . . ?
C42 C43 H43 118.9 . . ?
K2 C43 H43 111.8 . . ?
C45 C44 C43 118.2(2) . . ?
C45 C44 K2 80.08(12) . . ?
C43 C44 K2 79.09(12) . . ?
C45 C44 H44 120.9 . . ?
C43 C44 H44 120.9 . . ?
K2 C44 H44 110.6 . . ?
C44 C45 C46 122.1(2) . . ?
C44 C45 K2 74.19(12) . . ?
C46 C45 K2 83.71(12) . . ?
C44 C45 H45 118.9 . . ?
C46 C45 H45 118.9 . . ?
K2 C45 H45 113.3 . . ?
C45 C46 C41 120.49(19) . . ?
C45 C46 C50 119.20(19) . . ?
C41 C46 C50 120.26(19) . . ?
C45 C46 K2 71.41(11) . . ?
C41 C46 K2 82.10(10) . . ?
C50 C46 K2 119.39(12) . . ?
C42 C47 C49 114.20(16) . . ?
C42 C47 C48 110.03(16) . . ?
C49 C47 C48 109.27(17) . . ?
C42 C47 H47 107.7 . . ?
C49 C47 H47 107.7 . . ?
C48 C47 H47 107.7 . . ?
C47 C48 H48A 109.5 . . ?
C47 C48 H48B 109.5 . . ?
H48A C48 H48B 109.5 . . ?
C47 C48 H48C 109.5 . . ?
H48A C48 H48C 109.5 . . ?
H48B C48 H48C 109.5 . . ?
C47 C49 H49A 109.5 . . ?
C47 C49 H49B 109.5 . . ?
H49A C49 H49B 109.5 . . ?
C47 C49 H49C 109.5 . . ?
H49A C49 H49C 109.5 . . ?
H49B C49 H49C 109.5 . . ?
C46 C50 C52 112.10(17) . . ?
C46 C50 C51 111.36(19) . . ?
C52 C50 C51 110.65(19) . . ?
C46 C50 H50 107.5 . . ?
C52 C50 H50 107.5 . . ?
C51 C50 H50 107.5 . . ?
C50 C51 H51A 109.5 . . ?
C50 C51 H51B 109.5 . . ?
H51A C51 H51B 109.5 . . ?
C50 C51 H51C 109.5 . . ?
H51A C51 H51C 109.5 . . ?
H51B C51 H51C 109.5 . . ?
C50 C52 H52A 109.5 . . ?
C50 C52 H52B 109.5 . . ?
H52A C52 H52B 109.5 . . ?
C50 C52 H52C 109.5 . . ?
H52A C52 H52C 109.5 . . ?
H52B C52 H52C 109.5 . . ?
Si3 C53 H53A 109.5 . . ?
Si3 C53 H53B 109.5 . . ?
H53A C53 H53B 109.5 . . ?
Si3 C53 H53C 109.5 . . ?
H53A C53 H53C 109.5 . . ?
H53B C53 H53C 109.5 . . ?
Si3 C54 H54A 109.5 . . ?
Si3 C54 H54B 109.5 . . ?
H54A C54 H54B 109.5 . . ?
Si3 C54 H54C 109.5 . . ?
H54A C54 H54C 109.5 . . ?
H54B C54 H54C 109.5 . . ?
Si4 C55 H55A 109.5 . . ?
Si4 C55 H55B 109.5 . . ?
H55A C55 H55B 109.5 . . ?
Si4 C55 H55C 109.5 . . ?
H55A C55 H55C 109.5 . . ?
H55B C55 H55C 109.5 . . ?
Si4 C56 H56A 109.5 . . ?
Si4 C56 H56B 109.5 . . ?
H56A C56 H56B 109.5 . . ?
Si4 C56 H56C 109.5 . . ?
H56A C56 H56C 109.5 . . ?
H56B C56 H56C 109.5 . . ?
N4 C57 C62 121.21(19) . . ?
N4 C57 C58 122.36(19) . . ?
C62 C57 C58 116.38(18) . . ?
N4 C57 K3 107.59(11) . . ?
C62 C57 K3 84.57(11) . . ?
C58 C57 K3 79.32(11) . . ?
N4 C57 K4 61.98(10) . . ?
C62 C57 K4 108.93(12) . . ?
C58 C57 K4 97.87(12) . . ?
K3 C57 K4 165.78(8) . . ?
C59 C58 C57 120.6(2) . . ?
C59 C58 C63 119.87(19) . . ?
C57 C58 C63 119.45(19) . . ?
C59 C58 K3 85.72(12) . . ?
C57 C58 K3 73.63(10) . . ?
C63 C58 K3 109.07(12) . . ?
C60 C59 C58 121.8(2) . . ?
C60 C59 K3 84.82(12) . . ?
C58 C59 K3 69.54(11) . . ?
C60 C59 H59 119.1 . . ?
C58 C59 H59 119.1 . . ?
K3 C59 H59 116.9 . . ?
C59 C60 C61 118.7(2) . . ?
C59 C60 K3 71.77(11) . . ?
C61 C60 K3 76.96(12) . . ?
C59 C60 H60 120.7 . . ?
C61 C60 H60 120.7 . . ?
K3 C60 H60 121.9 . . ?
C60 C61 C62 122.0(2) . . ?
C60 C61 K3 79.91(12) . . ?
C62 C61 K3 69.98(11) . . ?
C60 C61 H61 119 . . ?
C62 C61 H61 119 . . ?
K3 C61 H61 122.3 . . ?
C61 C62 C57 120.32(19) . . ?
C61 C62 C66 121.17(19) . . ?
C57 C62 C66 118.48(19) . . ?
C61 C62 K3 86.15(12) . . ?
C57 C62 K3 69.17(10) . . ?
C66 C62 K3 113.36(12) . . ?
C58 C63 C64 111.35(18) . . ?
C58 C63 C65 112.64(19) . . ?
C64 C63 C65 110.4(2) . . ?
C58 C63 H63 107.4 . . ?
C64 C63 H63 107.4 . . ?
C65 C63 H63 107.4 . . ?
C63 C64 H64A 109.5 . . ?
C63 C64 H64B 109.5 . . ?
H64A C64 H64B 109.5 . . ?
C63 C64 H64C 109.5 . . ?
H64A C64 H64C 109.5 . . ?
H64B C64 H64C 109.5 . . ?
C63 C65 H65A 109.5 . . ?
C63 C65 H65B 109.5 . . ?
H65A C65 H65B 109.5 . . ?
C63 C65 H65C 109.5 . . ?
H65A C65 H65C 109.5 . . ?
H65B C65 H65C 109.5 . . ?
C62 C66 C68 114.12(19) . . ?
C62 C66 C67 110.79(18) . . ?
C68 C66 C67 109.16(19) . . ?
C62 C66 H66 107.5 . . ?
C68 C66 H66 107.5 . . ?
C67 C66 H66 107.5 . . ?
C66 C67 H67A 109.5 . . ?
C66 C67 H67B 109.5 . . ?
H67A C67 H67B 109.5 . . ?
C66 C67 H67C 109.5 . . ?
H67A C67 H67C 109.5 . . ?
H67B C67 H67C 109.5 . . ?
C66 C68 H68A 109.5 . . ?
C66 C68 H68B 109.5 . . ?
H68A C68 H68B 109.5 . . ?
C66 C68 H68C 109.5 . . ?
H68A C68 H68C 109.5 . . ?
H68B C68 H68C 109.5 . . ?
O6 C69 C70 105.47(19) . . ?
O6 C69 H69A 110.6 . . ?
C70 C69 H69A 110.6 . . ?
O6 C69 H69B 110.6 . . ?
C70 C69 H69B 110.6 . . ?
H69A C69 H69B 108.8 . . ?
C69 C70 C71 102.7(2) . . ?
C69 C70 H70A 111.2 . . ?
C71 C70 H70A 111.2 . . ?
C69 C70 H70B 111.2 . . ?
C71 C70 H70B 111.2 . . ?
H70A C70 H70B 109.1 . . ?
C72 C71 C70 102.3(2) . . ?
C72 C71 H71A 111.3 . . ?
C70 C71 H71A 111.3 . . ?
C72 C71 H71B 111.3 . . ?
C70 C71 H71B 111.3 . . ?
H71A C71 H71B 109.2 . . ?
O6 C72 C71 106.9(2) . . ?
O6 C72 H72A 110.3 . . ?
C71 C72 H72A 110.3 . . ?
O6 C72 H72B 110.3 . . ?
C71 C72 H72B 110.3 . . ?
H72A C72 H72B 108.6 . . ?
O7 C73 C74 105.8(2) . . ?
O7 C73 H73A 110.6 . . ?
C74 C73 H73A 110.6 . . ?
O7 C73 H73B 110.6 . . ?
C74 C73 H73B 110.6 . . ?
H73A C73 H73B 108.7 . . ?
C73 C74 C75 102.4(2) . . ?
C73 C74 H74A 111.3 . . ?
C75 C74 H74A 111.3 . . ?
C73 C74 H74B 111.3 . . ?
C75 C74 H74B 111.3 . . ?
H74A C74 H74B 109.2 . . ?
C74 C75 C76 102.9(2) . . ?
C74 C75 H75A 111.2 . . ?
C76 C75 H75A 111.2 . . ?
C74 C75 H75B 111.2 . . ?
C76 C75 H75B 111.2 . . ?
H75A C75 H75B 109.1 . . ?
O7 C76 C75 105.4(2) . . ?
O7 C76 H76A 110.7 . . ?
C75 C76 H76A 110.7 . . ?
O7 C76 H76B 110.7 . . ?
C75 C76 H76B 110.7 . . ?
H76A C76 H76B 108.8 . . ?
O8 C77 C78 106.10(19) . . ?
O8 C77 H77A 110.5 . . ?
C78 C77 H77A 110.5 . . ?
O8 C77 H77B 110.5 . . ?
C78 C77 H77B 110.5 . . ?
H77A C77 H77B 108.7 . . ?
C77 C78 C79 101.77(18) . . ?
C77 C78 H78A 111.4 . . ?
C79 C78 H78A 111.4 . . ?
C77 C78 H78B 111.4 . . ?
C79 C78 H78B 111.4 . . ?
H78A C78 H78B 109.3 . . ?
C80 C79 C78 102.29(18) . . ?
C80 C79 H79A 111.3 . . ?
C78 C79 H79A 111.3 . . ?
C80 C79 H79B 111.3 . . ?
C78 C79 H79B 111.3 . . ?
H79A C79 H79B 109.2 . . ?
O8 C80 C79 105.98(18) . . ?
O8 C80 H80A 110.5 . . ?
C79 C80 H80A 110.5 . . ?
O8 C80 H80B 110.5 . . ?
C79 C80 H80B 110.5 . . ?
H80A C80 H80B 108.7 . . ?
C34 C33 O3 106.6(4) . . ?
C34 C33 H33A 110.4 . . ?
O3 C33 H33A 110.4 . . ?
C34 C33 H33B 110.4 . . ?
O3 C33 H33B 110.4 . . ?
H33A C33 H33B 108.6 . . ?
C33 C34 C35 103.8(3) . . ?
C33 C34 H34A 111 . . ?
C35 C34 H34A 111 . . ?
C33 C34 H34B 111 . . ?
C35 C34 H34B 111 . . ?
H34A C34 H34B 109 . . ?
O3 C33A C34A 105.5(5) . . ?
O3 C33A H33C 110.6 . . ?
C34A C33A H33C 110.6 . . ?
O3 C33A H33D 110.6 . . ?
C34A C33A H33D 110.6 . . ?
H33C C33A H33D 108.8 . . ?
C35 C34A C33A 103.0(3) . . ?
C35 C34A H34C 111.2 . . ?
C33A C34A H34C 111.2 . . ?
C35 C34A H34D 111.2 . . ?
C33A C34A H34D 111.2 . . ?
H34C C34A H34D 109.1 . . ?

_iucr_refine_instructions_details 
;
TITL S18MDA20 in P2(1)/n
CELL 0.7107 17.2292 21.1408 24.5871 90.000 92.427 90.000
ZERR 4.00   0.000355   0.000420   0.000366   0.0000   0.0016   0.0000
LATT 1
SYMM -x+1/2, y+1/2,-z+1/2
SFAC C H N O Si K
UNIT 320.00 560.00 16.00 32.00 16.00 16.00
BOND $H
ACTA
L.S. 4
SADI O3 C33 O3 C33A
SADI C33 C34 C33A C34
EADP C34 C34A
EXYZ C34 C34A
FREE C64 K3
FMAP 2
PLAN 5
TEMP -100
WGHT    0.040300    5.545700
FVAR       1.41397   0.61012
K1    6    0.306429    0.896379    0.403273    11.00000    0.02169    0.03922 =
         0.01712    0.00190    0.00094   -0.00672
K2    6    0.191205    0.822227    0.634560    11.00000    0.02432    0.02578 =
         0.01752    0.00147    0.00042   -0.00401
K3    6    0.304818    0.901309    0.897799    11.00000    0.02251    0.03760 =
         0.01644    0.00214    0.00009   -0.00738
K4    6    0.183552    0.827670    1.117382    11.00000    0.02960    0.02867 =
         0.01983    0.00155    0.00291   -0.00034
SI1   5    0.127840    0.847012    0.356278    11.00000    0.01714    0.01960 =
         0.01616   -0.00020   -0.00005   -0.00008
SI2   5    0.128848    0.838141    0.484168    11.00000    0.01727    0.03150 =
         0.01686    0.00576    0.00171   -0.00421
SI3   5    0.139617    0.847489    0.832241    11.00000    0.01811    0.01973 =
         0.01792   -0.00017   -0.00062   -0.00132
SI4   5    0.119263    0.832482    0.958882    11.00000    0.02109    0.03337 =
         0.01901    0.00366    0.00343   -0.00748
O1    4    0.157692    0.849666    0.421342    11.00000    0.01840    0.02551 =
         0.01675    0.00254    0.00030   -0.00261
O2    4    0.437965    0.927655    0.357238    11.00000    0.02440    0.07292 =
         0.02548   -0.00604    0.00611   -0.00986
O3    4    0.143064    0.696811    0.630001    11.00000    0.07774    0.02719 =
         0.03774    0.00401   -0.00422   -0.01620
O4    4    0.052694    0.866600    0.661209    11.00000    0.02281    0.07668 =
         0.04739    0.00500    0.00679    0.00301
O5    4    0.156037    0.848741    0.899138    11.00000    0.02099    0.03028 =
         0.01864    0.00229    0.00268   -0.00429
O6    4    0.444658    0.924003    0.859429    11.00000    0.02466    0.06077 =
         0.03316   -0.00380    0.00658   -0.00813
O7    4    0.140493    0.706477    1.122653    11.00000    0.06158    0.03064 =
         0.05596    0.00020    0.00639   -0.00754
O8    4    0.051005    0.873862    1.146835    11.00000    0.03976    0.06714 =
         0.02718   -0.00172    0.00799    0.01594
N1    3    0.200708    0.871941    0.320394    11.00000    0.02165    0.02136 =
         0.01616   -0.00082    0.00249   -0.00048
N2    3    0.197496    0.861243    0.529447    11.00000    0.01909    0.02683 =
         0.01571    0.00406    0.00221   -0.00222
N3    3    0.220380    0.874048    0.806115    11.00000    0.02136    0.02210 =
         0.01464   -0.00088    0.00230   -0.00104
N4    3    0.179508    0.855745    1.009249    11.00000    0.02281    0.03270 =
         0.01700    0.00366    0.00298   -0.00336
C1    1    0.238541    0.868741    0.273222    11.00000    0.01675    0.02088 =
         0.01622   -0.00302   -0.00244   -0.00224
C2    1    0.238961    0.922259    0.237053    11.00000    0.01903    0.02144 =
         0.01712   -0.00136   -0.00033   -0.00314
C3    1    0.284590    0.922265    0.191571    11.00000    0.02269    0.02554 =
         0.01943    0.00111    0.00297   -0.00323
AFIX  43
H3    2    0.284485    0.958605    0.168840    11.00000   -1.20000
AFIX   0
C4    1    0.330316    0.870614    0.178456    11.00000    0.02626    0.03723 =
         0.01990   -0.00383    0.00644   -0.00191
AFIX  43
H4    2    0.361699    0.871544    0.147614    11.00000   -1.20000
AFIX   0
C5    1    0.328634    0.817622    0.211892    11.00000    0.02479    0.02764 =
         0.02490   -0.00761    0.00412    0.00505
AFIX  43
H5    2    0.358717    0.781736    0.202924    11.00000   -1.20000
AFIX   0
C6    1    0.284454    0.815145    0.258109    11.00000    0.02060    0.02351 =
         0.02026   -0.00156    0.00052    0.00159
C7    1    0.193982    0.981003    0.251854    11.00000    0.02121    0.02269 =
         0.02050    0.00182    0.00217    0.00075
AFIX  13
H7    2    0.149301    0.967112    0.273615    11.00000   -1.20000
AFIX   0
C8    1    0.245372    1.024077    0.288273    11.00000    0.03290    0.02401 =
         0.03211   -0.00430   -0.00315    0.00306
AFIX 137
H8A   2    0.263623    1.000652    0.320747    11.00000   -1.50000
H8B   2    0.215255    1.060927    0.299218    11.00000   -1.50000
H8C   2    0.290106    1.038203    0.268145    11.00000   -1.50000
AFIX   0
C9    1    0.160689    1.018170    0.202865    11.00000    0.04174    0.03108 =
         0.02825    0.00220   -0.00432    0.00909
AFIX 137
H9A   2    0.202865    1.040120    0.185128    11.00000   -1.50000
H9B   2    0.122985    1.049222    0.215124    11.00000   -1.50000
H9C   2    0.134883    0.988984    0.176949    11.00000   -1.50000
AFIX   0
C10   1    0.287828    0.756363    0.293764    11.00000    0.02999    0.02354 =
         0.02785    0.00032    0.00485    0.00658
AFIX  13
H10   2    0.258332    0.765845    0.326966    11.00000   -1.20000
AFIX   0
C11   1    0.247956    0.700145    0.265057    11.00000    0.04883    0.02428 =
         0.04876   -0.00260    0.01022    0.00041
AFIX 137
H11A  2    0.194174    0.711375    0.254650    11.00000   -1.50000
H11B  2    0.248332    0.663737    0.289738    11.00000   -1.50000
H11C  2    0.275828    0.689320    0.232399    11.00000   -1.50000
AFIX   0
C12   1    0.371314    0.739520    0.312870    11.00000    0.03914    0.04336 =
         0.03539    0.00756    0.00505    0.01645
AFIX 137
H12A  2    0.401538    0.728795    0.281273    11.00000   -1.50000
H12B  2    0.370481    0.703214    0.337622    11.00000   -1.50000
H12C  2    0.395190    0.775804    0.331907    11.00000   -1.50000
AFIX   0
C13   1    0.039233    0.898929    0.351746    11.00000    0.02273    0.03685 =
         0.02417    0.00230    0.00167    0.00738
AFIX 137
H13A  2    0.050918    0.939481    0.369585    11.00000   -1.50000
H13B  2   -0.003415    0.878095    0.369878    11.00000   -1.50000
H13C  2    0.024000    0.906278    0.313412    11.00000   -1.50000
AFIX   0
C14   1    0.093164    0.764295    0.341947    11.00000    0.02725    0.02836 =
         0.03619   -0.00429    0.00224   -0.00574
AFIX 137
H14A  2    0.080198    0.759716    0.302952    11.00000   -1.50000
H14B  2    0.046933    0.755762    0.362648    11.00000   -1.50000
H14C  2    0.134251    0.734208    0.352756    11.00000   -1.50000
AFIX   0
C15   1    0.035319    0.880971    0.494520    11.00000    0.02292    0.06514 =
         0.02596    0.00256    0.00678    0.00217
AFIX 137
H15A  2    0.042640    0.926299    0.488152    11.00000   -1.50000
H15B  2    0.019450    0.874305    0.531896    11.00000   -1.50000
H15C  2   -0.005014    0.864692    0.468922    11.00000   -1.50000
AFIX   0
C16   1    0.101756    0.752094    0.489406    11.00000    0.04120    0.04448 =
         0.02938    0.01375   -0.00648   -0.02242
AFIX 137
H16A  2    0.055697    0.743593    0.465781    11.00000   -1.50000
H16B  2    0.090438    0.742074    0.527171    11.00000   -1.50000
H16C  2    0.145039    0.725852    0.477991    11.00000   -1.50000
AFIX   0
C17   1    0.272015    0.881602    0.523454    11.00000    0.02363    0.02330 =
         0.00927    0.00123   -0.00098    0.00011
C18   1    0.290188    0.948256    0.523125    11.00000    0.02529    0.02245 =
         0.01278    0.00130   -0.00055   -0.00026
C19   1    0.366312    0.968161    0.517574    11.00000    0.03103    0.02320 =
         0.02242    0.00218   -0.00357   -0.00760
AFIX  43
H19   2    0.377108    1.012228    0.517666    11.00000   -1.20000
AFIX   0
C20   1    0.427115    0.925955    0.511902    11.00000    0.02035    0.03536 =
         0.02925    0.00370   -0.00219   -0.00923
AFIX  43
H20   2    0.478509    0.940781    0.507449    11.00000   -1.20000
AFIX   0
C21   1    0.411218    0.861559    0.512874    11.00000    0.01986    0.03182 =
         0.02387    0.00278   -0.00026    0.00447
AFIX  43
H21   2    0.452483    0.832257    0.509248    11.00000   -1.20000
AFIX   0
C22   1    0.336022    0.838925    0.519053    11.00000    0.02343    0.02316 =
         0.01490    0.00099    0.00097    0.00152
C23   1    0.224959    0.995814    0.527556    11.00000    0.03403    0.02257 =
         0.02301    0.00230    0.00580    0.00436
AFIX  13
H23   2    0.185831    0.977025    0.551748    11.00000   -1.20000
AFIX   0
C24   1    0.250460    1.059319    0.552422    11.00000    0.06037    0.02320 =
         0.03045    0.00130    0.00652    0.00398
AFIX 137
H24A  2    0.281862    1.051839    0.585972    11.00000   -1.50000
H24B  2    0.204475    1.084219    0.560742    11.00000   -1.50000
H24C  2    0.281359    1.082526    0.526458    11.00000   -1.50000
AFIX   0
C25   1    0.183757    1.008173    0.471824    11.00000    0.03663    0.03162 =
         0.03230    0.00709   -0.00128    0.00967
AFIX 137
H25A  2    0.220150    1.028145    0.447515    11.00000   -1.50000
H25B  2    0.139270    1.036264    0.476442    11.00000   -1.50000
H25C  2    0.165609    0.967983    0.456019    11.00000   -1.50000
AFIX   0
C26   1    0.321245    0.767971    0.518399    11.00000    0.02577    0.02206 =
         0.02706    0.00135    0.00449    0.00309
AFIX  13
H26   2    0.267953    0.761068    0.531881    11.00000   -1.20000
AFIX   0
C27   1    0.321585    0.741729    0.460285    11.00000    0.05029    0.02548 =
         0.03374   -0.00394   -0.00469    0.00115
AFIX 137
H27A  2    0.281432    0.763068    0.437604    11.00000   -1.50000
H27B  2    0.310993    0.696195    0.460886    11.00000   -1.50000
H27C  2    0.372546    0.749150    0.445214    11.00000   -1.50000
AFIX   0
C28   1    0.377796    0.730900    0.555896    11.00000    0.04323    0.02796 =
         0.03196    0.00408    0.00226    0.00780
AFIX 137
H28A  2    0.430481    0.734794    0.542732    11.00000   -1.50000
H28B  2    0.362624    0.686226    0.556068    11.00000   -1.50000
H28C  2    0.376530    0.747917    0.592924    11.00000   -1.50000
AFIX   0
C29   1    0.439901    0.933226    0.299533    11.00000    0.03373    0.04093 =
         0.02540    0.00108    0.00178   -0.00072
AFIX  23
H29A  2    0.440760    0.978234    0.288456    11.00000   -1.20000
H29B  2    0.394034    0.912549    0.281618    11.00000   -1.20000
AFIX   0
C30   1    0.513188    0.900556    0.284835    11.00000    0.04409    0.03558 =
         0.04003   -0.00174    0.01565    0.00049
AFIX  23
H30A  2    0.532266    0.916856    0.250096    11.00000   -1.20000
H30B  2    0.505454    0.854266    0.281813    11.00000   -1.20000
AFIX   0
C31   1    0.568408    0.916848    0.331981    11.00000    0.02673    0.05918 =
         0.07486   -0.01482    0.00747   -0.00482
AFIX  23
H31A  2    0.605185    0.881717    0.339847    11.00000   -1.20000
H31B  2    0.598288    0.955569    0.324199    11.00000   -1.20000
AFIX   0
C32   1    0.516838    0.927290    0.378657    11.00000    0.03237    0.09673 =
         0.03651   -0.00380   -0.00682   -0.00819
AFIX  23
H32A  2    0.524296    0.893030    0.405827    11.00000   -1.20000
H32B  2    0.529429    0.968135    0.396642    11.00000   -1.20000
AFIX   0
C35   1    0.122410    0.601346    0.583831    11.00000    0.05017    0.03073 =
         0.04014   -0.00227    0.00834   -0.00170
AFIX  23
H35A  2    0.096013    0.612589    0.548605    11.00000   -1.20000
H35B  2    0.145503    0.558659    0.580944    11.00000   -1.20000
AFIX   0
C36   1    0.183333    0.649830    0.600386    11.00000    0.03489    0.04518 =
         0.04794    0.01779    0.00113   -0.00379
AFIX  23
H36A  2    0.225186    0.630334    0.623574    11.00000   -1.20000
H36B  2    0.206488    0.668577    0.567927    11.00000   -1.20000
AFIX   0
C37   1   -0.009004    0.822882    0.670788    11.00000    0.03667    0.03966 =
         0.04207   -0.00242   -0.00164    0.00812
AFIX  23
H37A  2    0.002186    0.798858    0.704784    11.00000   -1.20000
H37B  2   -0.015258    0.792572    0.640223    11.00000   -1.20000
AFIX   0
C38   1   -0.081622    0.862115    0.675482    11.00000    0.02927    0.03278 =
         0.03248   -0.00148    0.00292   -0.00068
AFIX  23
H38A  2   -0.088519    0.875691    0.713509    11.00000   -1.20000
H38B  2   -0.128367    0.838639    0.662148    11.00000   -1.20000
AFIX   0
C39   1   -0.065242    0.917953    0.639110    11.00000    0.03718    0.03804 =
         0.03746    0.00489    0.00358    0.00235
AFIX  23
H39A  2   -0.076744    0.907710    0.600312    11.00000   -1.20000
H39B  2   -0.095791    0.955529    0.649156    11.00000   -1.20000
AFIX   0
C40   1    0.020145    0.928357    0.650333    11.00000    0.04397    0.05006 =
         0.04065    0.00338    0.00288   -0.00921
AFIX  23
H40A  2    0.043997    0.947791    0.618434    11.00000   -1.20000
H40B  2    0.029072    0.956504    0.682165    11.00000   -1.20000
AFIX   0
C41   1    0.260245    0.872141    0.759587    11.00000    0.01721    0.02092 =
         0.01518   -0.00429   -0.00216   -0.00315
C42   1    0.261330    0.925981    0.723690    11.00000    0.01802    0.02177 =
         0.01625   -0.00336   -0.00193   -0.00320
C43   1    0.307444    0.925661    0.678486    11.00000    0.02243    0.02421 =
         0.01873   -0.00071    0.00199   -0.00623
AFIX  43
H43   2    0.307257    0.961783    0.655497    11.00000   -1.20000
AFIX   0
C44   1    0.353730    0.874261    0.665880    11.00000    0.02049    0.03871 =
         0.02051   -0.00666    0.00576   -0.00084
AFIX  43
H44   2    0.385196    0.875193    0.635081    11.00000   -1.20000
AFIX   0
C45   1    0.352718    0.821569    0.699502    11.00000    0.02196    0.03036 =
         0.02338   -0.00795   -0.00077    0.00698
AFIX  43
H45   2    0.384138    0.786190    0.691290    11.00000   -1.20000
AFIX   0
C46   1    0.306971    0.818856    0.745061    11.00000    0.01922    0.02486 =
         0.01890   -0.00360   -0.00364    0.00201
C47   1    0.213894    0.983727    0.737583    11.00000    0.02130    0.01940 =
         0.01874   -0.00058    0.00415   -0.00035
AFIX  13
H47   2    0.164955    0.968614    0.753777    11.00000   -1.20000
AFIX   0
C48   1    0.258354    1.023884    0.780866    11.00000    0.03930    0.02285 =
         0.02310   -0.00500   -0.00034    0.00152
AFIX 137
H48A  2    0.270691    0.997859    0.813065    11.00000   -1.50000
H48B  2    0.226075    1.059781    0.791102    11.00000   -1.50000
H48C  2    0.306590    1.039569    0.765979    11.00000   -1.50000
AFIX   0
C49   1    0.191066    1.025379    0.688676    11.00000    0.03016    0.02504 =
         0.02390    0.00198    0.00169    0.00130
AFIX 137
H49A  2    0.236909    1.048180    0.676835    11.00000   -1.50000
H49B  2    0.151420    1.055832    0.699016    11.00000   -1.50000
H49C  2    0.170234    0.998834    0.658817    11.00000   -1.50000
AFIX   0
C50   1    0.309601    0.760020    0.780337    11.00000    0.02901    0.02560 =
         0.02549   -0.00159   -0.00254    0.01012
AFIX  13
H50   2    0.273209    0.766820    0.810416    11.00000   -1.20000
AFIX   0
C51   1    0.390802    0.749491    0.806489    11.00000    0.03458    0.05023 =
         0.03275    0.00141   -0.00372    0.01900
AFIX 137
H51A  2    0.427827    0.742180    0.777970    11.00000   -1.50000
H51B  2    0.389986    0.712588    0.830580    11.00000   -1.50000
H51C  2    0.406569    0.786967    0.827658    11.00000   -1.50000
AFIX   0
C52   1    0.282065    0.701172    0.748819    11.00000    0.05914    0.02291 =
         0.04254   -0.00158   -0.00496    0.00687
AFIX 137
H52A  2    0.229330    0.708221    0.733512    11.00000   -1.50000
H52B  2    0.282100    0.664753    0.773479    11.00000   -1.50000
H52C  2    0.317132    0.692860    0.719285    11.00000   -1.50000
AFIX   0
C53   1    0.051624    0.897958    0.816546    11.00000    0.02176    0.03786 =
         0.03374    0.00781    0.00128    0.00341
AFIX 137
H53A  2    0.059555    0.939950    0.832725    11.00000   -1.50000
H53B  2    0.005899    0.878135    0.831724    11.00000   -1.50000
H53C  2    0.043559    0.902091    0.777011    11.00000   -1.50000
AFIX   0
C54   1    0.108843    0.764850    0.812583    11.00000    0.03174    0.02925 =
         0.04101   -0.00691   -0.00014   -0.00808
AFIX 137
H54A  2    0.105693    0.761145    0.772820    11.00000   -1.50000
H54B  2    0.057843    0.755894    0.827023    11.00000   -1.50000
H54C  2    0.146976    0.734499    0.827675    11.00000   -1.50000
AFIX   0
C55   1    0.021511    0.871710    0.960652    11.00000    0.02234    0.07264 =
         0.02684   -0.00006    0.00576   -0.00475
AFIX 137
H55A  2   -0.002795    0.860962    0.994769    11.00000   -1.50000
H55B  2   -0.011536    0.856943    0.929802    11.00000   -1.50000
H55C  2    0.027892    0.917679    0.958308    11.00000   -1.50000
AFIX   0
C56   1    0.097945    0.745282    0.960539    11.00000    0.05104    0.04490 =
         0.03541    0.00937   -0.00181   -0.02426
AFIX 137
H56A  2    0.145028    0.721559    0.952661    11.00000   -1.50000
H56B  2    0.056847    0.735251    0.933120    11.00000   -1.50000
H56C  2    0.080851    0.733593    0.996698    11.00000   -1.50000
AFIX   0
C57   1    0.252958    0.879849    1.012954    11.00000    0.02370    0.02893 =
         0.00978    0.00381    0.00172   -0.00115
C58   1    0.320965    0.840222    1.012899    11.00000    0.02508    0.02651 =
         0.01510    0.00380    0.00221    0.00259
C59   1    0.394923    0.866684    1.015749    11.00000    0.02233    0.03577 =
         0.02129    0.00334   -0.00048    0.00558
AFIX  43
H59   2    0.438867    0.839643    1.014648    11.00000   -1.20000
AFIX   0
C60   1    0.406296    0.931395    1.020150    11.00000    0.02329    0.03668 =
         0.02556   -0.00034   -0.00227   -0.00490
AFIX  43
H60   2    0.457230    0.948693    1.021356    11.00000   -1.20000
AFIX   0
C61   1    0.341885    0.970395    1.022757    11.00000    0.03283    0.02298 =
         0.02131    0.00087   -0.00133   -0.00495
AFIX  43
H61   2    0.349451    1.014673    1.026904    11.00000   -1.20000
AFIX   0
C62   1    0.266355    0.946649    1.019483    11.00000    0.02667    0.02470 =
         0.01301    0.00293    0.00075    0.00196
C63   1    0.311458    0.768940    1.007511    11.00000    0.03416    0.02456 =
         0.02940    0.00503    0.00653    0.00188
AFIX  13
H63   2    0.256421    0.758617    1.015403    11.00000   -1.20000
AFIX   0
C64   1    0.325126    0.746777    0.949360    11.00000    0.06734    0.02551 =
         0.03840   -0.00364    0.00556   -0.00196
AFIX 137
H64A  2    0.287302    0.767069    0.924092    11.00000   -1.50000
H64B  2    0.318996    0.700747    0.947217    11.00000   -1.50000
H64C  2    0.377823    0.758339    0.939578    11.00000   -1.50000
AFIX   0
C65   1    0.363909    0.732257    1.048539    11.00000    0.04443    0.03301 =
         0.04337    0.01325    0.00804    0.01108
AFIX 137
H65A  2    0.418484    0.740229    1.041113    11.00000   -1.50000
H65B  2    0.353066    0.686892    1.045134    11.00000   -1.50000
H65C  2    0.353650    0.746243    1.085550    11.00000   -1.50000
AFIX   0
C66   1    0.196719    0.990285    1.021003    11.00000    0.03075    0.02720 =
         0.02721    0.00509    0.00453    0.00403
AFIX  13
H66   2    0.154097    0.966489    1.038316    11.00000   -1.20000
AFIX   0
C67   1    0.167577    1.008127    0.963153    11.00000    0.03466    0.03710 =
         0.03244    0.00670   -0.00143    0.00864
AFIX 137
H67A  2    0.207930    1.032097    0.945226    11.00000   -1.50000
H67B  2    0.120645    1.034099    0.964978    11.00000   -1.50000
H67C  2    0.155555    0.969574    0.942328    11.00000   -1.50000
AFIX   0
C68   1    0.211362    1.050766    1.054166    11.00000    0.05554    0.03453 =
         0.03531   -0.00190    0.00490    0.01330
AFIX 137
H68A  2    0.233391    1.039748    1.090331    11.00000   -1.50000
H68B  2    0.162204    1.073349    1.057922    11.00000   -1.50000
H68C  2    0.247859    1.077899    1.035463    11.00000   -1.50000
AFIX   0
C69   1    0.462436    0.931548    0.803092    11.00000    0.04097    0.04026 =
         0.03314    0.00334    0.00451   -0.00248
AFIX  23
H69A  2    0.458711    0.976565    0.792201    11.00000   -1.20000
H69B  2    0.426118    0.906548    0.779372    11.00000   -1.20000
AFIX   0
C70   1    0.544084    0.907857    0.798938    11.00000    0.05182    0.04835 =
         0.03948    0.00920    0.01905    0.01067
AFIX  23
H70A  2    0.570607    0.929171    0.769055    11.00000   -1.20000
H70B  2    0.545068    0.861564    0.792934    11.00000   -1.20000
AFIX   0
C71   1    0.581129    0.925118    0.853879    11.00000    0.02865    0.06313 =
         0.05928    0.00014    0.00672   -0.00688
AFIX  23
H71A  2    0.625663    0.897122    0.863549    11.00000   -1.20000
H71B  2    0.598872    0.969662    0.854596    11.00000   -1.20000
AFIX   0
C72   1    0.515593    0.915062    0.891319    11.00000    0.03398    0.08041 =
         0.03380   -0.00895    0.00041   -0.00780
AFIX  23
H72A  2    0.517765    0.871783    0.906686    11.00000   -1.20000
H72B  2    0.519003    0.945798    0.921704    11.00000   -1.20000
AFIX   0
C73   1    0.179743    0.654383    1.098841    11.00000    0.04348    0.04366 =
         0.04571    0.01046    0.00763    0.00031
AFIX  23
H73A  2    0.224431    0.640745    1.122638    11.00000   -1.20000
H73B  2    0.198950    0.666290    1.062865    11.00000   -1.20000
AFIX   0
C74   1    0.121287    0.603060    1.093054    11.00000    0.04392    0.03860 =
         0.06966   -0.01026   -0.00875    0.00348
AFIX  23
H74A  2    0.146280    0.560887    1.094275    11.00000   -1.20000
H74B  2    0.089710    0.607230    1.058656    11.00000   -1.20000
AFIX   0
C75   1    0.073276    0.613386    1.141278    11.00000    0.03597    0.04517 =
         0.09150    0.02476    0.01432    0.00057
AFIX  23
H75A  2    0.098197    0.594540    1.174487    11.00000   -1.20000
H75B  2    0.020666    0.595165    1.135341    11.00000   -1.20000
AFIX   0
C76   1    0.070017    0.684229    1.145429    11.00000    0.05102    0.05089 =
         0.04969    0.00379    0.01127    0.00946
AFIX  23
H76A  2    0.024016    0.700981    1.124658    11.00000   -1.20000
H76B  2    0.067340    0.697602    1.183892    11.00000   -1.20000
AFIX   0
C77   1   -0.005528    0.913206    1.118073    11.00000    0.03914    0.06447 =
         0.02208    0.00166   -0.00185    0.00408
AFIX  23
H77A  2   -0.019451    0.895060    1.081843    11.00000   -1.20000
H77B  2    0.015373    0.956337    1.113056    11.00000   -1.20000
AFIX   0
C78   1   -0.075247    0.915069    1.152640    11.00000    0.03245    0.04794 =
         0.02564   -0.00467   -0.00380    0.00162
AFIX  23
H78A  2   -0.110516    0.878997    1.144552    11.00000   -1.20000
H78B  2   -0.104400    0.955139    1.147575    11.00000   -1.20000
AFIX   0
C79   1   -0.037947    0.910253    1.209788    11.00000    0.03145    0.03751 =
         0.02200   -0.00319    0.00048    0.00251
AFIX  23
H79A  2   -0.018445    0.951855    1.222827    11.00000   -1.20000
H79B  2   -0.074980    0.893412    1.235880    11.00000   -1.20000
AFIX   0
C80   1    0.027897    0.864636    1.201799    11.00000    0.03645    0.03967 =
         0.02684    0.00094    0.00596    0.00491
AFIX  23
H80A  2    0.071764    0.873590    1.227976    11.00000   -1.20000
H80B  2    0.010478    0.820536    1.207180    11.00000   -1.20000
AFIX   0
PART 1
C33   1    0.065059    0.669968    0.643210    21.00000    0.06058    0.03271 =
         0.04414    0.00619    0.01648    0.00365
AFIX  23
H33A  2    0.055704    0.675482    0.682378    21.00000   -1.20000
H33B  2    0.023077    0.691649    0.621720    21.00000   -1.20000
AFIX   0
C34   1    0.067013    0.604356    0.629606    21.00000    0.04490    0.05797 =
         0.03741   -0.00850    0.00306   -0.01608
AFIX  23
H34A  2    0.014794    0.589011    0.617539    21.00000   -1.20000
H34B  2    0.086283    0.578757    0.661078    21.00000   -1.20000
AFIX   0
PART 2
C33A  1    0.098528    0.661992    0.664458   -21.00000    0.03772    0.02188 =
         0.02837    0.00952    0.00099    0.00616
AFIX  23
H33C  2    0.055015    0.687745    0.677411   -21.00000   -1.20000
H33D  2    0.130381    0.647099    0.696387   -21.00000   -1.20000
AFIX   0
C34A  1    0.067013    0.604356    0.629606   -21.00000    0.04490    0.05797 =
         0.03741   -0.00850    0.00306   -0.01608
AFIX  23
H34C  2    0.068562    0.564815    0.651197   -21.00000   -1.20000
H34D  2    0.013108    0.611954    0.615585   -21.00000   -1.20000
PART 0
AFIX   0
HKLF 4
REM  S18MDA20 in P2(1)/n
REM R1 =  0.0425 for   13915 Fo > 4sig(Fo)  and  0.0642 for all   18252 data
REM    935 parameters refined using      2 restraints
END
;
####################################################################### 
# 
# This file contains crystal structure data downloaded from the 
# Cambridge Structural Database (CSD) hosted by the Cambridge 
# Crystallographic Data Centre (CCDC).
# 
# Full information about CCDC data access policies and citation 
# guidelines are available at http://www.ccdc.cam.ac.uk/access/V1 
# 
# Audit and citation data items may have been added by the CCDC. 
# Please retain this information to preserve the provenance of 
# this file and to allow appropriate attribution of the data. 
# 
#######################################################################

data_1-18-c-6
_database_code_depnum_ccdc_archive 'CCDC 1863652'
_audit_update_record             
;
2018-08-23 deposited with the CCDC.
2018-11-12 downloaded from the CCDC.
;

_audit_creation_date             2018-01-26T15:59:59-00:00
_audit_creation_method           'WinGX routine CIF_UPDATE'
_audit_conform_dict_name         cif_core.dic
_audit_conform_dict_version      2.4.3
_audit_conform_dict_location     ftp://ftp.iucr.org/pub/cif_core.dic

#----------------------------------------------------------------------------#
#                   CHEMICAL INFORMATION                                     #
#----------------------------------------------------------------------------#

_chemical_formula_moiety         'C80 H140 K4 N4 O14 Si4'
_chemical_formula_sum            'C80 H140 K4 N4 O14 Si4'
_chemical_formula_weight         1650.72

#----------------------------------------------------------------------------#
#                   UNIT CELL INFORMATION                                    #
#----------------------------------------------------------------------------#

_symmetry_cell_setting           triclinic
_symmetry_space_group_name_H-M   'P -1'
_symmetry_space_group_name_Hall  '-P 1'
_symmetry_Int_Tables_number      2
loop_
_symmetry_equiv_pos_as_xyz
'x, y, z'
'-x, -y, -z'

_cell_length_a                   11.7068(4)
_cell_length_b                   13.9065(4)
_cell_length_c                   14.2431(4)
_cell_angle_alpha                93.271(2)
_cell_angle_beta                 99.115(2)
_cell_angle_gamma                95.176(2)
_cell_volume                     2274.15(12)
_cell_formula_units_Z            1
_cell_measurement_temperature    120.0(1)
_cell_measurement_reflns_used    9235
_cell_measurement_theta_min      3.83
_cell_measurement_theta_max      73.54
_cell_measurement_wavelength     1.54184

#----------------------------------------------------------------------------#
#                   CRYSTAL INFORMATION                                      #
#----------------------------------------------------------------------------#

_exptl_crystal_description       plate
_exptl_crystal_colour            colourless
_exptl_crystal_size_max          0.213
_exptl_crystal_size_mid          0.104
_exptl_crystal_size_min          0.098
_exptl_crystal_density_diffrn    1.205
_exptl_crystal_density_method    'not measured'
_exptl_crystal_F_000             892
loop_
_exptl_crystal_face_index_h
_exptl_crystal_face_index_k
_exptl_crystal_face_index_l
_exptl_crystal_face_perp_dist
-5 -4 -4 0.0411
7 3 -2 0.0609
2 -2 -9 0.0686
-4 -8 1 0.0422
-5 7 0 0.0535
0 9 -1 0.0578
8 -1 -1 0.0502
4 -8 0 0.0441
1 -9 0 0.0397
5 6 -1 0.0649
6 3 2 0.0639
-4 -2 -6 0.0528
0 0 9 0.1292
5 -6 -5 0.0535
4 7 1 0.0564
-6 5 5 0.068
-7 0 3 0.0477
-3 8 -2 0.0456
-7 3 0 0.0444
3 -9 2 0.0554
7 2 1 0.0565
-6 0 -4 0.0417
-3 4 -7 0.0697
6 -6 -2 0.0408
-2 9 2 0.0597
-3 -7 5 0.0578
6 -4 4 0.0785
2 -7 -5 0.0425
-2 -7 -3 0.0377
-1 7 5 0.082


#----------------------------------------------------------------------------#
#                   ABSORPTION CORRECTION                                    #
#----------------------------------------------------------------------------#

_exptl_absorpt_coefficient_mu    2.714
_exptl_absorpt_correction_type   gaussian
_exptl_absorpt_process_details   
;
        CrysAlisPro 1.171.38.46 (Rigaku Oxford Diffraction, 2015)
Numerical absorption correction based on gaussian integration over
                        a multifaceted crystal model
        Empirical absorption correction using spherical harmonics,
 implemented in SCALE3 ABSPACK scaling algorithm.
;
_exptl_absorpt_correction_T_min  0.714
_exptl_absorpt_correction_T_max  0.878

#----------------------------------------------------------------------------#
#                   DATA COLLECTION                                          #
#----------------------------------------------------------------------------#

_diffrn_source                   'micro-focus sealed X-ray tube'
_diffrn_ambient_temperature      120.00(10)
_diffrn_radiation_wavelength     1.54184
_diffrn_radiation_type           'Cu K\a'
_diffrn_radiation_monochromator  mirror
_diffrn_radiation_probe          x-ray
_diffrn_detector                 'CCD plate'
_diffrn_detector_area_resol_mean 8.0856
_diffrn_orient_matrix_type       
'CrysAlisPro convention (1999,Acta A55,543-557)'
_diffrn_orient_matrix_ub_11      -0.0408889
_diffrn_orient_matrix_ub_12      0.0974842
_diffrn_orient_matrix_ub_13      0.0306533
_diffrn_orient_matrix_ub_21      -0.0316955
_diffrn_orient_matrix_ub_22      0.0211825
_diffrn_orient_matrix_ub_23      -0.1054361
_diffrn_orient_matrix_ub_31      -0.1235665
_diffrn_orient_matrix_ub_32      -0.0498658
_diffrn_orient_matrix_ub_33      -0.0026855
_diffrn_measurement_device       'four-circle diffractometer'
_diffrn_measurement_device_type  'SuperNova, Dual, Cu at zero, EosS2'
_diffrn_measurement_method       '\w scans'
_diffrn_reflns_av_R_equivalents  0.0572
_diffrn_reflns_av_unetI/netI     0.0882
_diffrn_reflns_number            29939
_diffrn_reflns_limit_h_min       -14
_diffrn_reflns_limit_h_max       14
_diffrn_reflns_limit_k_min       -16
_diffrn_reflns_limit_k_max       16
_diffrn_reflns_limit_l_min       -17
_diffrn_reflns_limit_l_max       17
_diffrn_reflns_theta_min         3.8437
_diffrn_reflns_theta_max         68.2362
_diffrn_reflns_theta_full        68.1328
_diffrn_measured_fraction_theta_full 0.999
_diffrn_measured_fraction_theta_max 0.9992
_diffrn_reflns_Laue_measured_fraction_full 0.999
_diffrn_reflns_Laue_measured_fraction_max 0.999
_diffrn_reflns_point_group_measured_fraction_full 0.999
_diffrn_reflns_point_group_measured_fraction_max 0.999
_reflns_number_total             8314
_reflns_number_gt                6760
_reflns_threshold_expression     'I > 2\s(I)'

#----------------------------------------------------------------------------#
#                   COMPUTER PROGRAMS USED                                   #
#----------------------------------------------------------------------------#

_computing_data_collection       'CrysAlisPro 1.171.38.46 (Rigaku OD, 2015)'
_computing_cell_refinement       'CrysAlisPro 1.171.38.46 (Rigaku OD, 2015)'
_computing_data_reduction        'CrysAlisPro 1.171.38.46 (Rigaku OD, 2015)'
_computing_structure_refinement  'SHELXL-2014/6 (Sheldrick, 2014)'
_computing_molecular_graphics    'Ortep for Windows (Farrugia, 2012)'
_computing_publication_material  'WinGX publication routines (Farrugia, 2012)'

#----------------------------------------------------------------------------#
#                   STRUCTURE SOLUTION
#----------------------------------------------------------------------------#

_atom_sites_solution_hydrogens   geom

#----------------------------------------------------------------------------#
#                   REFINEMENT INFORMATION                                   #
#----------------------------------------------------------------------------#

_refine_ls_structure_factor_coef Fsqd
_refine_ls_matrix_type           full
_refine_ls_weighting_scheme      calc
_refine_ls_weighting_details     
'w=1/[\s^2^(Fo^2^)+(0.0657P)^2^+0.8407P] where P=(Fo^2^+2Fc^2^)/3'
_refine_ls_hydrogen_treatment    constr
_refine_ls_extinction_method     none
_refine_ls_number_reflns         8314
_refine_ls_number_parameters     490
_refine_ls_number_restraints     0
_refine_ls_number_constraints    0
_refine_ls_R_factor_all          0.0604
_refine_ls_R_factor_gt           0.0463
_refine_ls_wR_factor_ref         0.1262
_refine_ls_wR_factor_gt          0.1165
_refine_ls_goodness_of_fit_ref   1.001
_refine_ls_restrained_S_all      1.001
_refine_ls_shift/su_max          0.001
_refine_ls_shift/su_mean         0
_refine_diff_density_max         1.238
_refine_diff_density_min         -0.663
_refine_diff_density_rms         0.063

#----------------------------------------------------------------------------#
#                   ATOMIC TYPES, COORDINATES AND THERMAL PARAMETERS         #
#----------------------------------------------------------------------------#

loop_
_atom_type_symbol
_atom_type_description
_atom_type_scat_dispersion_real
_atom_type_scat_dispersion_imag
_atom_type_scat_source
C C 0.0181 0.0091 'International Tables Vol C Tables 4.2.6.8 and 6.1.1.4'
H H 0 0 'International Tables Vol C Tables 4.2.6.8 and 6.1.1.4'
N N 0.0311 0.018 'International Tables Vol C Tables 4.2.6.8 and 6.1.1.4'
O O 0.0492 0.0322 'International Tables Vol C Tables 4.2.6.8 and 6.1.1.4'
Si Si 0.2541 0.3302 'International Tables Vol C Tables 4.2.6.8 and 6.1.1.4'
K K 0.3868 1.0657 'International Tables Vol C Tables 4.2.6.8 and 6.1.1.4'

loop_
_atom_site_label
_atom_site_type_symbol
_atom_site_fract_x
_atom_site_fract_y
_atom_site_fract_z
_atom_site_U_iso_or_equiv
_atom_site_adp_type
_atom_site_occupancy
_atom_site_calc_flag
_atom_site_disorder_assembly
_atom_site_disorder_group
K1 K 0.35013(4) 0.88448(4) 0.07767(4) 0.02574(13) Uani 1 d . .
K2 K 0.09097(4) 0.65808(4) 0.38395(4) 0.02537(12) Uani 1 d . .
Si1 Si 0.33958(5) 1.08631(4) 0.22311(4) 0.01973(14) Uani 1 d . .
Si2 Si 0.18952(5) 0.91323(4) 0.29156(5) 0.02371(15) Uani 1 d . .
O1 O 0.27754(13) 0.97523(11) 0.22991(11) 0.0218(3) Uani 1 d . .
O2 O -0.10786(15) 0.57596(13) 0.25430(13) 0.0307(4) Uani 1 d . .
O3 O -0.14587(16) 0.71112(13) 0.39598(14) 0.0326(4) Uani 1 d . .
O4 O 0.04158(17) 0.77967(14) 0.53927(14) 0.0351(4) Uani 1 d . .
O5 O 0.22635(16) 0.66525(14) 0.57607(14) 0.0353(4) Uani 1 d . .
O6 O 0.26838(16) 0.53209(14) 0.43582(14) 0.0328(4) Uani 1 d . .
O7 O 0.07082(16) 0.45692(13) 0.30479(13) 0.0317(4) Uani 1 d . .
N1 N 0.42998(16) 1.07886(13) 0.14470(14) 0.0207(4) Uani 1 d . .
N2 N 0.18646(17) 0.79557(14) 0.26767(15) 0.0241(4) Uani 1 d . .
C1 C 0.53371(19) 1.12728(15) 0.13532(15) 0.0184(4) Uani 1 d . .
C2 C 0.63960(19) 1.08131(15) 0.15179(16) 0.0197(4) Uani 1 d . .
C3 C 0.74627(19) 1.12954(16) 0.14114(16) 0.0214(4) Uani 1 d . .
H3 H 0.8144 1.0968 0.1521 0.026 Uiso 1 calc . .
C4 C 0.75494(19) 1.22440(17) 0.11493(17) 0.0228(5) Uani 1 d . .
H4 H 0.8281 1.257 0.1092 0.027 Uiso 1 calc . .
C5 C 0.6542(2) 1.27018(16) 0.09745(16) 0.0217(4) Uani 1 d . .
H5 H 0.6594 1.3349 0.0794 0.026 Uiso 1 calc . .
C6 C 0.54526(19) 1.22461(16) 0.10539(16) 0.0199(4) Uani 1 d . .
C7 C 0.6386(2) 0.97983(16) 0.18529(18) 0.0241(5) Uani 1 d . .
H7 H 0.5557 0.9554 0.1856 0.029 Uiso 1 calc . .
C8 C 0.7030(2) 0.98064(18) 0.28717(19) 0.0317(5) Uani 1 d . .
H8A H 0.7853 1.0025 0.2891 0.048 Uiso 1 calc . .
H8B H 0.6957 0.9152 0.3091 0.048 Uiso 1 calc . .
H8C H 0.6693 1.0248 0.3288 0.048 Uiso 1 calc . .
C9 C 0.6870(3) 0.90980(19) 0.1186(2) 0.0395(6) Uani 1 d . .
H9A H 0.645 0.9112 0.0535 0.059 Uiso 1 calc . .
H9B H 0.677 0.8441 0.1395 0.059 Uiso 1 calc . .
H9C H 0.7698 0.9292 0.1199 0.059 Uiso 1 calc . .
C10 C 0.44002(19) 1.28090(16) 0.08581(17) 0.0229(5) Uani 1 d . .
H10 H 0.3691 1.2333 0.0748 0.027 Uiso 1 calc . .
C11 C 0.4378(2) 1.33940(19) -0.0021(2) 0.0314(5) Uani 1 d . .
H11A H 0.5012 1.3918 0.0098 0.047 Uiso 1 calc . .
H11B H 0.3632 1.3669 -0.0155 0.047 Uiso 1 calc . .
H11C H 0.4474 1.297 -0.057 0.047 Uiso 1 calc . .
C12 C 0.4321(2) 1.34924(18) 0.1721(2) 0.0332(6) Uani 1 d . .
H12A H 0.4307 1.312 0.2284 0.05 Uiso 1 calc . .
H12B H 0.3608 1.3816 0.1597 0.05 Uiso 1 calc . .
H12C H 0.4997 1.3979 0.1836 0.05 Uiso 1 calc . .
C13 C 0.4163(3) 1.1344(2) 0.3446(2) 0.0397(7) Uani 1 d . .
H13A H 0.46 1.0843 0.3748 0.06 Uiso 1 calc . .
H13B H 0.359 1.1528 0.3838 0.06 Uiso 1 calc . .
H13C H 0.4699 1.1913 0.3388 0.06 Uiso 1 calc . .
C14 C 0.2114(2) 1.1575(2) 0.1900(2) 0.0383(6) Uani 1 d . .
H14A H 0.2393 1.2245 0.1813 0.058 Uiso 1 calc . .
H14B H 0.1641 1.1567 0.2409 0.058 Uiso 1 calc . .
H14C H 0.1643 1.1283 0.1304 0.058 Uiso 1 calc . .
C15 C 0.2430(3) 0.9432(2) 0.4214(2) 0.0395(6) Uani 1 d . .
H15A H 0.1926 0.9067 0.4585 0.059 Uiso 1 calc . .
H15B H 0.2417 1.0127 0.4363 0.059 Uiso 1 calc . .
H15C H 0.3227 0.9259 0.4374 0.059 Uiso 1 calc . .
C16 C 0.0432(2) 0.9642(2) 0.2681(2) 0.0376(6) Uani 1 d . .
H16A H 0.0183 0.9655 0.1992 0.056 Uiso 1 calc . .
H16B H 0.0504 1.0302 0.2981 0.056 Uiso 1 calc . .
H16C H -0.0144 0.9233 0.2949 0.056 Uiso 1 calc . .
C17 C 0.20174(19) 0.72845(16) 0.19904(17) 0.0219(4) Uani 1 d . .
C18 C 0.1168(2) 0.70068(17) 0.11536(18) 0.0246(5) Uani 1 d . .
C19 C 0.1325(2) 0.62499(18) 0.05169(18) 0.0299(5) Uani 1 d . .
H19 H 0.0743 0.6067 -0.0024 0.036 Uiso 1 calc . .
C20 C 0.2309(3) 0.57570(19) 0.0652(2) 0.0343(6) Uani 1 d . .
H20 H 0.2399 0.5242 0.0211 0.041 Uiso 1 calc . .
C21 C 0.3156(2) 0.60259(18) 0.1438(2) 0.0320(6) Uani 1 d . .
H21 H 0.3841 0.5701 0.1521 0.038 Uiso 1 calc . .
C22 C 0.3035(2) 0.67585(17) 0.21105(18) 0.0252(5) Uani 1 d . .
C23 C 0.0102(2) 0.75530(19) 0.09798(18) 0.0277(5) Uani 1 d . .
H23 H -0.0079 0.7766 0.1618 0.033 Uiso 1 calc . .
C24 C -0.0987(2) 0.6955(2) 0.0433(2) 0.0376(6) Uani 1 d . .
H24A H -0.0879 0.6808 -0.0227 0.056 Uiso 1 calc . .
H24B H -0.166 0.7325 0.0437 0.056 Uiso 1 calc . .
H24C H -0.1117 0.635 0.0738 0.056 Uiso 1 calc . .
C25 C 0.0334(2) 0.8471(2) 0.0458(2) 0.0345(6) Uani 1 d . .
H25A H 0.0996 0.8883 0.0826 0.052 Uiso 1 calc . .
H25B H -0.0356 0.8827 0.0389 0.052 Uiso 1 calc . .
H25C H 0.0511 0.8289 -0.0174 0.052 Uiso 1 calc . .
C26 C 0.3943(2) 0.70168(19) 0.2993(2) 0.0308(5) Uani 1 d . .
H26 H 0.3521 0.7121 0.3542 0.037 Uiso 1 calc . .
C27 C 0.4751(2) 0.6226(2) 0.3238(3) 0.0417(7) Uani 1 d . .
H27A H 0.4284 0.5615 0.3288 0.063 Uiso 1 calc . .
H27B H 0.526 0.6415 0.3848 0.063 Uiso 1 calc . .
H27C H 0.5225 0.6142 0.2737 0.063 Uiso 1 calc . .
C28 C 0.4692(2) 0.7965(2) 0.2914(2) 0.0355(6) Uani 1 d . .
H28A H 0.5132 0.7883 0.2388 0.053 Uiso 1 calc . .
H28B H 0.5234 0.8131 0.3511 0.053 Uiso 1 calc . .
H28C H 0.4189 0.8485 0.279 0.053 Uiso 1 calc . .
C29 C -0.2183(2) 0.6084(2) 0.25615(19) 0.0336(6) Uani 1 d . .
H29A H -0.2629 0.5661 0.294 0.04 Uiso 1 calc . .
H29B H -0.2622 0.6059 0.1905 0.04 Uiso 1 calc . .
C30 C -0.2025(2) 0.7105(2) 0.3000(2) 0.0337(6) Uani 1 d . .
H30A H -0.1551 0.7524 0.2637 0.04 Uiso 1 calc . .
H30B H -0.2791 0.7359 0.2981 0.04 Uiso 1 calc . .
C31 C -0.1380(3) 0.8045(2) 0.4437(2) 0.0406(6) Uani 1 d . .
H31A H -0.2169 0.8238 0.446 0.049 Uiso 1 calc . .
H31B H -0.0967 0.8525 0.4088 0.049 Uiso 1 calc . .
C32 C -0.0730(3) 0.8020(2) 0.5429(2) 0.0392(6) Uani 1 d . .
H32A H -0.071 0.8657 0.5783 0.047 Uiso 1 calc . .
H32B H -0.1131 0.7525 0.577 0.047 Uiso 1 calc . .
C33 C 0.1047(3) 0.7742(2) 0.6320(2) 0.0394(6) Uani 1 d . .
H33A H 0.0683 0.7205 0.6634 0.047 Uiso 1 calc . .
H33B H 0.1032 0.8352 0.6709 0.047 Uiso 1 calc . .
C34 C 0.2269(3) 0.7576(2) 0.6251(2) 0.0393(6) Uani 1 d . .
H34A H 0.262 0.8088 0.5899 0.047 Uiso 1 calc . .
H34B H 0.2735 0.7593 0.6897 0.047 Uiso 1 calc . .
C35 C 0.3402(3) 0.6425(3) 0.5705(2) 0.0437(7) Uani 1 d . .
H35A H 0.3882 0.6494 0.6348 0.052 Uiso 1 calc . .
H35B H 0.3768 0.6869 0.5294 0.052 Uiso 1 calc . .
C36 C 0.3324(3) 0.5406(3) 0.5294(2) 0.0449(7) Uani 1 d . .
H36A H 0.4115 0.5214 0.528 0.054 Uiso 1 calc . .
H36B H 0.2937 0.4968 0.5698 0.054 Uiso 1 calc . .
C37 C 0.2517(3) 0.4345(2) 0.3982(2) 0.0409(7) Uani 1 d . .
H37A H 0.2093 0.3944 0.4393 0.049 Uiso 1 calc . .
H37B H 0.328 0.4096 0.3966 0.049 Uiso 1 calc . .
C38 C 0.1838(2) 0.42876(19) 0.3000(2) 0.0385(6) Uani 1 d . .
H38A H 0.2237 0.4721 0.26 0.046 Uiso 1 calc . .
H38B H 0.1776 0.3618 0.2708 0.046 Uiso 1 calc . .
C39 C 0.0018(3) 0.4493(2) 0.2128(2) 0.0361(6) Uani 1 d . .
H39A H -0.0033 0.3822 0.1841 0.043 Uiso 1 calc . .
H39B H 0.0378 0.4931 0.171 0.043 Uiso 1 calc . .
C40 C -0.1171(2) 0.4760(2) 0.2214(2) 0.0360(6) Uani 1 d . .
H40A H -0.1683 0.465 0.1586 0.043 Uiso 1 calc . .
H40B H -0.151 0.4355 0.2669 0.043 Uiso 1 calc . .

loop_
_atom_site_aniso_label
_atom_site_aniso_U_11
_atom_site_aniso_U_22
_atom_site_aniso_U_33
_atom_site_aniso_U_23
_atom_site_aniso_U_13
_atom_site_aniso_U_12
K1 0.0271(2) 0.0266(2) 0.0224(2) -0.00413(19) 0.00335(19) 0.00158(18)
K2 0.0268(2) 0.0232(2) 0.0254(3) 0.00149(18) 0.00321(19) 0.00048(18)
Si1 0.0207(3) 0.0167(3) 0.0222(3) -0.0001(2) 0.0066(2) -0.0005(2)
Si2 0.0271(3) 0.0197(3) 0.0259(3) 0.0011(2) 0.0107(2) -0.0004(2)
O1 0.0234(7) 0.0197(7) 0.0231(8) 0.0012(6) 0.0073(6) 0.0002(6)
O2 0.0285(9) 0.0310(9) 0.0302(9) -0.0005(7) 0.0020(7) -0.0028(7)
O3 0.0385(10) 0.0304(9) 0.0294(9) 0.0023(7) 0.0053(8) 0.0073(7)
O4 0.0434(10) 0.0326(9) 0.0282(9) 0.0015(7) 0.0049(8) 0.0005(8)
O5 0.0351(10) 0.0383(10) 0.0295(9) -0.0023(8) 0.0011(8) -0.0021(8)
O6 0.0340(9) 0.0321(9) 0.0337(10) 0.0076(8) 0.0059(8) 0.0070(7)
O7 0.0361(9) 0.0283(9) 0.0316(9) -0.0013(7) 0.0114(8) 0.0000(7)
N1 0.0199(9) 0.0186(8) 0.0239(9) 0.0012(7) 0.0060(7) 0.0000(7)
N2 0.0238(9) 0.0212(9) 0.0278(10) 0.0039(8) 0.0059(8) 0.0009(7)
C1 0.0211(10) 0.0175(10) 0.0165(10) 0.0003(8) 0.0043(8) 0.0006(8)
C2 0.0225(10) 0.0179(10) 0.0177(10) -0.0006(8) 0.0022(8) -0.0003(8)
C3 0.0195(10) 0.0237(11) 0.0206(11) -0.0013(8) 0.0030(8) 0.0027(8)
C4 0.0199(10) 0.0243(11) 0.0228(11) -0.0015(9) 0.0046(9) -0.0046(8)
C5 0.0261(11) 0.0163(10) 0.0220(11) 0.0000(8) 0.0050(9) -0.0021(8)
C6 0.0232(10) 0.0183(10) 0.0185(10) -0.0005(8) 0.0057(8) 0.0012(8)
C7 0.0228(10) 0.0198(10) 0.0288(12) 0.0039(9) 0.0013(9) 0.0012(8)
C8 0.0380(13) 0.0255(12) 0.0298(13) 0.0085(10) -0.0016(11) 0.0026(10)
C9 0.0589(18) 0.0217(12) 0.0376(15) -0.0005(11) 0.0061(13) 0.0081(11)
C10 0.0240(11) 0.0172(10) 0.0284(12) 0.0035(9) 0.0064(9) 0.0026(8)
C11 0.0294(12) 0.0285(12) 0.0375(14) 0.0128(11) 0.0046(10) 0.0044(9)
C12 0.0382(13) 0.0235(12) 0.0403(15) -0.0019(10) 0.0122(12) 0.0089(10)
C13 0.0490(16) 0.0378(14) 0.0271(13) -0.0061(11) 0.0047(12) -0.0155(12)
C14 0.0332(13) 0.0317(13) 0.0574(18) 0.0133(12) 0.0211(13) 0.0114(10)
C15 0.0574(17) 0.0345(14) 0.0264(13) 0.0003(11) 0.0112(13) -0.0024(12)
C16 0.0294(13) 0.0292(13) 0.0576(18) 0.0004(12) 0.0177(12) 0.0045(10)
C17 0.0223(10) 0.0182(10) 0.0269(12) 0.0057(9) 0.0103(9) -0.0026(8)
C18 0.0244(11) 0.0226(11) 0.0280(12) 0.0055(9) 0.0095(9) -0.0026(9)
C19 0.0388(13) 0.0257(12) 0.0252(12) 0.0017(9) 0.0094(10) -0.0033(10)
C20 0.0514(16) 0.0235(11) 0.0327(14) 0.0028(10) 0.0199(12) 0.0062(11)
C21 0.0396(14) 0.0241(11) 0.0395(14) 0.0138(10) 0.0201(12) 0.0106(10)
C22 0.0247(11) 0.0217(11) 0.0326(13) 0.0112(9) 0.0122(10) 0.0014(9)
C23 0.0221(11) 0.0338(13) 0.0273(12) 0.0027(10) 0.0058(9) 0.0008(10)
C24 0.0280(12) 0.0477(16) 0.0348(14) 0.0033(12) 0.0026(11) -0.0053(11)
C25 0.0282(12) 0.0363(14) 0.0422(15) 0.0095(12) 0.0107(11) 0.0080(10)
C26 0.0249(11) 0.0301(12) 0.0388(14) 0.0139(11) 0.0059(10) 0.0019(10)
C27 0.0282(13) 0.0393(15) 0.0607(19) 0.0246(14) 0.0071(13) 0.0067(11)
C28 0.0264(12) 0.0326(13) 0.0474(16) 0.0135(12) 0.0027(11) 0.0004(10)
C29 0.0270(12) 0.0453(15) 0.0267(12) 0.0066(11) 0.0001(10) -0.0015(11)
C30 0.0290(12) 0.0409(14) 0.0331(14) 0.0120(11) 0.0053(11) 0.0089(10)
C31 0.0470(16) 0.0302(14) 0.0459(17) -0.0004(12) 0.0077(13) 0.0131(12)
C32 0.0495(16) 0.0327(14) 0.0366(15) -0.0050(11) 0.0119(13) 0.0067(12)
C33 0.0591(18) 0.0344(14) 0.0226(13) -0.0028(10) 0.0043(12) 0.0015(12)
C34 0.0502(16) 0.0366(14) 0.0260(13) -0.0041(11) -0.0023(12) -0.0041(12)
C35 0.0349(14) 0.0581(19) 0.0339(15) 0.0041(13) -0.0052(12) 0.0008(13)
C36 0.0424(15) 0.0586(19) 0.0359(15) 0.0150(14) 0.0020(13) 0.0178(14)
C37 0.0414(15) 0.0296(13) 0.0551(18) 0.0089(12) 0.0130(13) 0.0090(11)
C38 0.0402(15) 0.0256(12) 0.0524(18) -0.0044(12) 0.0187(13) 0.0033(11)
C39 0.0512(16) 0.0275(12) 0.0282(13) -0.0053(10) 0.0091(12) -0.0041(11)
C40 0.0420(14) 0.0315(13) 0.0294(13) -0.0037(11) 0.0000(11) -0.0086(11)


#----------------------------------------------------------------------------#
#                   MOLECULAR GEOMETRY                                       #
#----------------------------------------------------------------------------#

_geom_special_details            
;
 All esds (except the esd in the dihedral angle between two l.s. planes)
 are estimated using the full covariance matrix.  The cell esds are taken
 into account individually in the estimation of esds in distances, angles
 and torsion angles; correlations between esds in cell parameters are only
 used when they are defined by crystal symmetry.  An approximate (isotropic)
 treatment of cell esds is used for estimating esds involving l.s. planes.
;
loop_
_geom_bond_atom_site_label_1
_geom_bond_atom_site_label_2
_geom_bond_distance
_geom_bond_site_symmetry_2
_geom_bond_publ_flag
K1 O1 2.7353(17) . ?
K1 N1 2.8388(19) . ?
K1 C4 3.074(2) 2_675 ?
K1 C3 3.131(2) 2_675 ?
K1 C5 3.190(2) 2_675 ?
K1 C2 3.349(2) 2_675 ?
K1 C17 3.378(2) . ?
K1 C6 3.390(2) 2_675 ?
K1 Si1 3.4153(8) . ?
K1 C1 3.517(2) 2_675 ?
K1 Si2 3.8454(8) . ?
K2 O2 2.8372(18) . ?
K2 N2 2.865(2) . ?
K2 O4 2.871(2) . ?
K2 O6 2.8718(19) . ?
K2 O5 2.929(2) . ?
K2 O7 2.9306(19) . ?
K2 O3 2.961(2) . ?
K2 C17 3.275(2) . ?
Si1 N1 1.6611(19) . ?
Si1 O1 1.6613(16) . ?
Si1 C13 1.875(3) . ?
Si1 C14 1.884(3) . ?
Si2 N2 1.648(2) . ?
Si2 O1 1.6700(16) . ?
Si2 C15 1.866(3) . ?
Si2 C16 1.900(3) . ?
O2 C29 1.411(3) . ?
O2 C40 1.431(3) . ?
O3 C31 1.419(3) . ?
O3 C30 1.421(3) . ?
O4 C32 1.412(4) . ?
O4 C33 1.417(3) . ?
O5 C35 1.411(4) . ?
O5 C34 1.425(3) . ?
O6 C37 1.415(4) . ?
O6 C36 1.415(4) . ?
O7 C39 1.419(3) . ?
O7 C38 1.424(3) . ?
N1 C1 1.364(3) . ?
N2 C17 1.357(3) . ?
C1 C2 1.438(3) . ?
C1 C6 1.443(3) . ?
C1 K1 3.517(2) 2_675 ?
C2 C3 1.397(3) . ?
C2 C7 1.515(3) . ?
C2 K1 3.349(2) 2_675 ?
C3 C4 1.391(3) . ?
C3 K1 3.131(2) 2_675 ?
C3 H3 0.95 . ?
C4 C5 1.385(3) . ?
C4 K1 3.074(2) 2_675 ?
C4 H4 0.95 . ?
C5 C6 1.396(3) . ?
C5 K1 3.190(2) 2_675 ?
C5 H5 0.95 . ?
C6 C10 1.516(3) . ?
C6 K1 3.390(2) 2_675 ?
C7 C8 1.525(3) . ?
C7 C9 1.529(4) . ?
C7 H7 1 . ?
C8 H8A 0.98 . ?
C8 H8B 0.98 . ?
C8 H8C 0.98 . ?
C9 H9A 0.98 . ?
C9 H9B 0.98 . ?
C9 H9C 0.98 . ?
C10 C11 1.530(3) . ?
C10 C12 1.531(3) . ?
C10 H10 1 . ?
C11 H11A 0.98 . ?
C11 H11B 0.98 . ?
C11 H11C 0.98 . ?
C12 H12A 0.98 . ?
C12 H12B 0.98 . ?
C12 H12C 0.98 . ?
C13 H13A 0.98 . ?
C13 H13B 0.98 . ?
C13 H13C 0.98 . ?
C14 H14A 0.98 . ?
C14 H14B 0.98 . ?
C14 H14C 0.98 . ?
C15 H15A 0.98 . ?
C15 H15B 0.98 . ?
C15 H15C 0.98 . ?
C16 H16A 0.98 . ?
C16 H16B 0.98 . ?
C16 H16C 0.98 . ?
C17 C18 1.436(3) . ?
C17 C22 1.446(3) . ?
C18 C19 1.394(4) . ?
C18 C23 1.513(3) . ?
C19 C20 1.386(4) . ?
C19 H19 0.95 . ?
C20 C21 1.383(4) . ?
C20 H20 0.95 . ?
C21 C22 1.390(4) . ?
C21 H21 0.95 . ?
C22 C26 1.514(4) . ?
C23 C24 1.530(3) . ?
C23 C25 1.539(3) . ?
C23 H23 1 . ?
C24 H24A 0.98 . ?
C24 H24B 0.98 . ?
C24 H24C 0.98 . ?
C25 H25A 0.98 . ?
C25 H25B 0.98 . ?
C25 H25C 0.98 . ?
C26 C27 1.534(4) . ?
C26 C28 1.536(3) . ?
C26 H26 1 . ?
C27 H27A 0.98 . ?
C27 H27B 0.98 . ?
C27 H27C 0.98 . ?
C28 H28A 0.98 . ?
C28 H28B 0.98 . ?
C28 H28C 0.98 . ?
C29 C30 1.501(4) . ?
C29 H29A 0.99 . ?
C29 H29B 0.99 . ?
C30 H30A 0.99 . ?
C30 H30B 0.99 . ?
C31 C32 1.500(4) . ?
C31 H31A 0.99 . ?
C31 H31B 0.99 . ?
C32 H32A 0.99 . ?
C32 H32B 0.99 . ?
C33 C34 1.488(5) . ?
C33 H33A 0.99 . ?
C33 H33B 0.99 . ?
C34 H34A 0.99 . ?
C34 H34B 0.99 . ?
C35 C36 1.491(5) . ?
C35 H35A 0.99 . ?
C35 H35B 0.99 . ?
C36 H36A 0.99 . ?
C36 H36B 0.99 . ?
C37 C38 1.490(5) . ?
C37 H37A 0.99 . ?
C37 H37B 0.99 . ?
C38 H38A 0.99 . ?
C38 H38B 0.99 . ?
C39 C40 1.493(4) . ?
C39 H39A 0.99 . ?
C39 H39B 0.99 . ?
C40 H40A 0.99 . ?
C40 H40B 0.99 . ?

loop_
_geom_angle_atom_site_label_1
_geom_angle_atom_site_label_2
_geom_angle_atom_site_label_3
_geom_angle
_geom_angle_site_symmetry_1
_geom_angle_site_symmetry_3
_geom_angle_publ_flag
O1 K1 N1 57.32(5) . . ?
O1 K1 C4 139.05(6) . 2_675 ?
N1 K1 C4 136.55(6) . 2_675 ?
O1 K1 C3 131.86(6) . 2_675 ?
N1 K1 C3 110.70(6) . 2_675 ?
C4 K1 C3 25.88(6) 2_675 2_675 ?
O1 K1 C5 158.37(5) . 2_675 ?
N1 K1 C5 142.34(6) . 2_675 ?
C4 K1 C5 25.46(6) 2_675 2_675 ?
C3 K1 C5 44.29(6) 2_675 2_675 ?
O1 K1 C2 138.60(5) . 2_675 ?
N1 K1 C2 95.11(5) . 2_675 ?
C4 K1 C2 44.25(5) 2_675 2_675 ?
C3 K1 C2 24.61(5) 2_675 2_675 ?
C5 K1 C2 50.22(6) 2_675 2_675 ?
O1 K1 C17 67.80(5) . . ?
N1 K1 C17 124.08(6) . . ?
C4 K1 C17 92.24(6) 2_675 . ?
C3 K1 C17 113.22(6) 2_675 . ?
C5 K1 C17 93.58(6) 2_675 . ?
C2 K1 C17 136.28(6) 2_675 . ?
O1 K1 C6 176.99(5) . 2_675 ?
N1 K1 C6 120.81(6) . 2_675 ?
C4 K1 C6 43.96(6) 2_675 2_675 ?
C3 K1 C6 50.54(6) 2_675 2_675 ?
C5 K1 C6 24.25(5) 2_675 2_675 ?
C2 K1 C6 42.41(5) 2_675 2_675 ?
C17 K1 C6 113.50(6) . 2_675 ?
O1 K1 Si1 28.71(3) . . ?
N1 K1 Si1 28.97(4) . . ?
C4 K1 Si1 144.21(5) 2_675 . ?
C3 K1 Si1 122.52(5) 2_675 . ?
C5 K1 Si1 166.32(5) 2_675 . ?
C2 K1 Si1 116.54(4) 2_675 . ?
C17 K1 Si1 96.45(4) . . ?
C6 K1 Si1 149.66(4) 2_675 . ?
O1 K1 C1 155.36(5) . 2_675 ?
N1 K1 C1 99.60(5) . 2_675 ?
C4 K1 C1 51.19(5) 2_675 2_675 ?
C3 K1 C1 43.21(5) 2_675 2_675 ?
C5 K1 C1 42.82(5) 2_675 2_675 ?
C2 K1 C1 24.02(5) 2_675 2_675 ?
C17 K1 C1 136.21(5) . 2_675 ?
C6 K1 C1 24.03(5) 2_675 2_675 ?
Si1 K1 C1 127.17(4) . 2_675 ?
O1 K1 Si2 22.18(3) . . ?
N1 K1 Si2 79.45(4) . . ?
C4 K1 Si2 124.87(4) 2_675 . ?
C3 K1 Si2 129.89(4) 2_675 . ?
C5 K1 Si2 137.29(4) 2_675 . ?
C2 K1 Si2 148.29(4) 2_675 . ?
C17 K1 Si2 45.84(4) . . ?
C6 K1 Si2 159.33(4) 2_675 . ?
Si1 K1 Si2 50.876(15) . . ?
C1 K1 Si2 172.31(4) 2_675 . ?
O2 K2 N2 99.92(6) . . ?
O2 K2 O4 114.72(6) . . ?
N2 K2 O4 102.45(6) . . ?
O2 K2 O6 116.29(6) . . ?
N2 K2 O6 105.98(6) . . ?
O4 K2 O6 114.72(6) . . ?
O2 K2 O5 147.54(6) . . ?
N2 K2 O5 112.50(6) . . ?
O4 K2 O5 57.74(6) . . ?
O6 K2 O5 57.21(6) . . ?
O2 K2 O7 58.37(6) . . ?
N2 K2 O7 114.07(6) . . ?
O4 K2 O7 143.42(5) . . ?
O6 K2 O7 57.93(6) . . ?
O5 K2 O7 106.99(6) . . ?
O2 K2 O3 57.57(5) . . ?
N2 K2 O3 105.56(6) . . ?
O4 K2 O3 57.49(5) . . ?
O6 K2 O3 148.46(5) . . ?
O5 K2 O3 109.47(6) . . ?
O7 K2 O3 108.14(5) . . ?
O2 K2 C17 87.49(6) . . ?
N2 K2 C17 24.38(6) . . ?
O4 K2 C17 126.81(6) . . ?
O6 K2 C17 93.26(6) . . ?
O5 K2 C17 123.15(6) . . ?
O7 K2 C17 89.70(5) . . ?
O3 K2 C17 116.04(6) . . ?
N1 Si1 O1 107.26(9) . . ?
N1 Si1 C13 112.39(12) . . ?
O1 Si1 C13 109.01(11) . . ?
N1 Si1 C14 116.51(12) . . ?
O1 Si1 C14 103.08(11) . . ?
C13 Si1 C14 108.01(15) . . ?
N1 Si1 K1 55.88(7) . . ?
O1 Si1 K1 52.28(6) . . ?
C13 Si1 K1 134.83(11) . . ?
C14 Si1 K1 115.97(11) . . ?
N2 Si2 O1 111.50(9) . . ?
N2 Si2 C15 109.27(12) . . ?
O1 Si2 C15 108.54(11) . . ?
N2 Si2 C16 115.48(11) . . ?
O1 Si2 C16 106.93(11) . . ?
C15 Si2 C16 104.74(15) . . ?
N2 Si2 K1 74.52(7) . . ?
O1 Si2 K1 38.19(6) . . ?
C15 Si2 K1 132.02(10) . . ?
C16 Si2 K1 116.65(10) . . ?
Si1 O1 Si2 141.27(11) . . ?
Si1 O1 K1 99.01(7) . . ?
Si2 O1 K1 119.63(8) . . ?
C29 O2 C40 111.5(2) . . ?
C29 O2 K2 121.43(15) . . ?
C40 O2 K2 119.84(15) . . ?
C31 O3 C30 111.2(2) . . ?
C31 O3 K2 109.33(16) . . ?
C30 O3 K2 105.37(14) . . ?
C32 O4 C33 111.2(2) . . ?
C32 O4 K2 120.66(16) . . ?
C33 O4 K2 119.33(17) . . ?
C35 O5 C34 111.5(2) . . ?
C35 O5 K2 109.63(16) . . ?
C34 O5 K2 110.82(16) . . ?
C37 O6 C36 110.9(2) . . ?
C37 O6 K2 119.53(16) . . ?
C36 O6 K2 120.01(17) . . ?
C39 O7 C38 110.8(2) . . ?
C39 O7 K2 108.92(15) . . ?
C38 O7 K2 109.36(14) . . ?
C1 N1 Si1 134.61(16) . . ?
C1 N1 K1 126.35(14) . . ?
Si1 N1 K1 95.15(8) . . ?
C17 N2 Si2 142.41(17) . . ?
C17 N2 K2 94.96(13) . . ?
Si2 N2 K2 121.97(10) . . ?
N1 C1 C2 120.84(19) . . ?
N1 C1 C6 123.5(2) . . ?
C2 C1 C6 115.57(19) . . ?
N1 C1 K1 122.96(14) . 2_675 ?
C2 C1 K1 71.41(12) . 2_675 ?
C6 C1 K1 73.06(12) . 2_675 ?
C3 C2 C1 121.5(2) . . ?
C3 C2 C7 118.2(2) . . ?
C1 C2 C7 120.31(19) . . ?
C3 C2 K1 68.93(13) . 2_675 ?
C1 C2 K1 84.56(13) . 2_675 ?
C7 C2 K1 119.63(14) . 2_675 ?
C4 C3 C2 121.5(2) . . ?
C4 C3 K1 74.80(13) . 2_675 ?
C2 C3 K1 86.46(13) . 2_675 ?
C4 C3 H3 119.3 . . ?
C2 C3 H3 119.3 . . ?
K1 C3 H3 109.4 2_675 . ?
C5 C4 C3 118.3(2) . . ?
C5 C4 K1 81.95(13) . 2_675 ?
C3 C4 K1 79.32(13) . 2_675 ?
C5 C4 H4 120.8 . . ?
C3 C4 H4 120.8 . . ?
K1 C4 H4 108.5 2_675 . ?
C4 C5 C6 122.4(2) . . ?
C4 C5 K1 72.59(13) . 2_675 ?
C6 C5 K1 85.93(13) . 2_675 ?
C4 C5 H5 118.8 . . ?
C6 C5 H5 118.8 . . ?
K1 C5 H5 112.6 2_675 . ?
C5 C6 C1 120.7(2) . . ?
C5 C6 C10 118.6(2) . . ?
C1 C6 C10 120.66(19) . . ?
C5 C6 K1 69.82(13) . 2_675 ?
C1 C6 K1 82.91(12) . 2_675 ?
C10 C6 K1 120.21(14) . 2_675 ?
C2 C7 C8 110.95(19) . . ?
C2 C7 C9 112.6(2) . . ?
C8 C7 C9 110.9(2) . . ?
C2 C7 H7 107.4 . . ?
C8 C7 H7 107.4 . . ?
C9 C7 H7 107.4 . . ?
C7 C8 H8A 109.5 . . ?
C7 C8 H8B 109.5 . . ?
H8A C8 H8B 109.5 . . ?
C7 C8 H8C 109.5 . . ?
H8A C8 H8C 109.5 . . ?
H8B C8 H8C 109.5 . . ?
C7 C9 H9A 109.5 . . ?
C7 C9 H9B 109.5 . . ?
H9A C9 H9B 109.5 . . ?
C7 C9 H9C 109.5 . . ?
H9A C9 H9C 109.5 . . ?
H9B C9 H9C 109.5 . . ?
C6 C10 C11 113.76(19) . . ?
C6 C10 C12 110.8(2) . . ?
C11 C10 C12 108.9(2) . . ?
C6 C10 H10 107.7 . . ?
C11 C10 H10 107.7 . . ?
C12 C10 H10 107.7 . . ?
C10 C11 H11A 109.5 . . ?
C10 C11 H11B 109.5 . . ?
H11A C11 H11B 109.5 . . ?
C10 C11 H11C 109.5 . . ?
H11A C11 H11C 109.5 . . ?
H11B C11 H11C 109.5 . . ?
C10 C12 H12A 109.5 . . ?
C10 C12 H12B 109.5 . . ?
H12A C12 H12B 109.5 . . ?
C10 C12 H12C 109.5 . . ?
H12A C12 H12C 109.5 . . ?
H12B C12 H12C 109.5 . . ?
Si1 C13 H13A 109.5 . . ?
Si1 C13 H13B 109.5 . . ?
H13A C13 H13B 109.5 . . ?
Si1 C13 H13C 109.5 . . ?
H13A C13 H13C 109.5 . . ?
H13B C13 H13C 109.5 . . ?
Si1 C14 H14A 109.5 . . ?
Si1 C14 H14B 109.5 . . ?
H14A C14 H14B 109.5 . . ?
Si1 C14 H14C 109.5 . . ?
H14A C14 H14C 109.5 . . ?
H14B C14 H14C 109.5 . . ?
Si2 C15 H15A 109.5 . . ?
Si2 C15 H15B 109.5 . . ?
H15A C15 H15B 109.5 . . ?
Si2 C15 H15C 109.5 . . ?
H15A C15 H15C 109.5 . . ?
H15B C15 H15C 109.5 . . ?
Si2 C16 H16A 109.5 . . ?
Si2 C16 H16B 109.5 . . ?
H16A C16 H16B 109.5 . . ?
Si2 C16 H16C 109.5 . . ?
H16A C16 H16C 109.5 . . ?
H16B C16 H16C 109.5 . . ?
N2 C17 C18 123.1(2) . . ?
N2 C17 C22 120.3(2) . . ?
C18 C17 C22 116.4(2) . . ?
N2 C17 K2 60.67(11) . . ?
C18 C17 K2 107.87(13) . . ?
C22 C17 K2 98.52(14) . . ?
N2 C17 K1 95.43(12) . . ?
C18 C17 K1 91.00(13) . . ?
C22 C17 K1 87.01(12) . . ?
K2 C17 K1 154.97(8) . . ?
C19 C18 C17 120.5(2) . . ?
C19 C18 C23 120.9(2) . . ?
C17 C18 C23 118.6(2) . . ?
C20 C19 C18 121.7(2) . . ?
C20 C19 H19 119.1 . . ?
C18 C19 H19 119.1 . . ?
C21 C20 C19 119.0(2) . . ?
C21 C20 H20 120.5 . . ?
C19 C20 H20 120.5 . . ?
C20 C21 C22 121.9(2) . . ?
C20 C21 H21 119.1 . . ?
C22 C21 H21 119.1 . . ?
C21 C22 C17 120.4(2) . . ?
C21 C22 C26 121.5(2) . . ?
C17 C22 C26 118.1(2) . . ?
C18 C23 C24 114.6(2) . . ?
C18 C23 C25 111.50(19) . . ?
C24 C23 C25 108.7(2) . . ?
C18 C23 H23 107.2 . . ?
C24 C23 H23 107.2 . . ?
C25 C23 H23 107.2 . . ?
C23 C24 H24A 109.5 . . ?
C23 C24 H24B 109.5 . . ?
H24A C24 H24B 109.5 . . ?
C23 C24 H24C 109.5 . . ?
H24A C24 H24C 109.5 . . ?
H24B C24 H24C 109.5 . . ?
C23 C25 H25A 109.5 . . ?
C23 C25 H25B 109.5 . . ?
H25A C25 H25B 109.5 . . ?
C23 C25 H25C 109.5 . . ?
H25A C25 H25C 109.5 . . ?
H25B C25 H25C 109.5 . . ?
C22 C26 C27 114.1(2) . . ?
C22 C26 C28 111.7(2) . . ?
C27 C26 C28 108.6(2) . . ?
C22 C26 H26 107.4 . . ?
C27 C26 H26 107.4 . . ?
C28 C26 H26 107.4 . . ?
C26 C27 H27A 109.5 . . ?
C26 C27 H27B 109.5 . . ?
H27A C27 H27B 109.5 . . ?
C26 C27 H27C 109.5 . . ?
H27A C27 H27C 109.5 . . ?
H27B C27 H27C 109.5 . . ?
C26 C28 H28A 109.5 . . ?
C26 C28 H28B 109.5 . . ?
H28A C28 H28B 109.5 . . ?
C26 C28 H28C 109.5 . . ?
H28A C28 H28C 109.5 . . ?
H28B C28 H28C 109.5 . . ?
O2 C29 C30 108.9(2) . . ?
O2 C29 H29A 109.9 . . ?
C30 C29 H29A 109.9 . . ?
O2 C29 H29B 109.9 . . ?
C30 C29 H29B 109.9 . . ?
H29A C29 H29B 108.3 . . ?
O3 C30 C29 108.8(2) . . ?
O3 C30 H30A 109.9 . . ?
C29 C30 H30A 109.9 . . ?
O3 C30 H30B 109.9 . . ?
C29 C30 H30B 109.9 . . ?
H30A C30 H30B 108.3 . . ?
O3 C31 C32 108.9(2) . . ?
O3 C31 H31A 109.9 . . ?
C32 C31 H31A 109.9 . . ?
O3 C31 H31B 109.9 . . ?
C32 C31 H31B 109.9 . . ?
H31A C31 H31B 108.3 . . ?
O4 C32 C31 109.7(2) . . ?
O4 C32 H32A 109.7 . . ?
C31 C32 H32A 109.7 . . ?
O4 C32 H32B 109.7 . . ?
C31 C32 H32B 109.7 . . ?
H32A C32 H32B 108.2 . . ?
O4 C33 C34 109.4(2) . . ?
O4 C33 H33A 109.8 . . ?
C34 C33 H33A 109.8 . . ?
O4 C33 H33B 109.8 . . ?
C34 C33 H33B 109.8 . . ?
H33A C33 H33B 108.2 . . ?
O5 C34 C33 108.2(2) . . ?
O5 C34 H34A 110.1 . . ?
C33 C34 H34A 110.1 . . ?
O5 C34 H34B 110.1 . . ?
C33 C34 H34B 110.1 . . ?
H34A C34 H34B 108.4 . . ?
O5 C35 C36 107.9(2) . . ?
O5 C35 H35A 110.1 . . ?
C36 C35 H35A 110.1 . . ?
O5 C35 H35B 110.1 . . ?
C36 C35 H35B 110.1 . . ?
H35A C35 H35B 108.4 . . ?
O6 C36 C35 109.9(2) . . ?
O6 C36 H36A 109.7 . . ?
C35 C36 H36A 109.7 . . ?
O6 C36 H36B 109.7 . . ?
C35 C36 H36B 109.7 . . ?
H36A C36 H36B 108.2 . . ?
O6 C37 C38 109.2(2) . . ?
O6 C37 H37A 109.8 . . ?
C38 C37 H37A 109.8 . . ?
O6 C37 H37B 109.8 . . ?
C38 C37 H37B 109.8 . . ?
H37A C37 H37B 108.3 . . ?
O7 C38 C37 109.0(2) . . ?
O7 C38 H38A 109.9 . . ?
C37 C38 H38A 109.9 . . ?
O7 C38 H38B 109.9 . . ?
C37 C38 H38B 109.9 . . ?
H38A C38 H38B 108.3 . . ?
O7 C39 C40 109.2(2) . . ?
O7 C39 H39A 109.8 . . ?
C40 C39 H39A 109.8 . . ?
O7 C39 H39B 109.8 . . ?
C40 C39 H39B 109.8 . . ?
H39A C39 H39B 108.3 . . ?
O2 C40 C39 108.4(2) . . ?
O2 C40 H40A 110 . . ?
C39 C40 H40A 110 . . ?
O2 C40 H40B 110 . . ?
C39 C40 H40B 110 . . ?
H40A C40 H40B 108.4 . . ?

_iucr_refine_instructions_details 
;
TITL S18MDA3 in P-1
CELL 1.5418 11.7068 13.9065 14.2431 93.271 99.115 95.176
ZERR 2.00   0.000362   0.000433   0.000397   0.0024   0.0025   0.0025
LATT 1
SFAC C H N O Si K
UNIT 80.00 140.00 4.00 14.00 4.00 4.00
BOND $H
ACTA
L.S. 4
FREE C28 K1
FMAP 2
PLAN 5
TEMP -100
WGHT    0.065700    0.840700
FVAR       3.63425
K1    6    0.350134    0.884479    0.077674    11.00000    0.02708    0.02659 =
         0.02244   -0.00413    0.00335    0.00158
K2    6    0.090967    0.658076    0.383949    11.00000    0.02681    0.02317 =
         0.02536    0.00149    0.00321    0.00048
SI1   5    0.339579    1.086310    0.223111    11.00000    0.02071    0.01671 =
         0.02216   -0.00007    0.00663   -0.00051
SI2   5    0.189521    0.913230    0.291558    11.00000    0.02706    0.01966 =
         0.02591    0.00109    0.01066   -0.00037
O1    4    0.277544    0.975231    0.229915    11.00000    0.02341    0.01972 =
         0.02312    0.00117    0.00732    0.00016
O2    4   -0.107856    0.575964    0.254295    11.00000    0.02851    0.03096 =
         0.03017   -0.00054    0.00203   -0.00280
O3    4   -0.145870    0.711125    0.395978    11.00000    0.03853    0.03042 =
         0.02939    0.00229    0.00527    0.00725
O4    4    0.041582    0.779671    0.539274    11.00000    0.04343    0.03259 =
         0.02820    0.00147    0.00493    0.00046
O5    4    0.226350    0.665252    0.576073    11.00000    0.03514    0.03829 =
         0.02952   -0.00234    0.00110   -0.00215
O6    4    0.268380    0.532093    0.435824    11.00000    0.03398    0.03210 =
         0.03368    0.00757    0.00592    0.00699
O7    4    0.070819    0.456924    0.304787    11.00000    0.03610    0.02828 =
         0.03159   -0.00128    0.01135   -0.00003
N1    3    0.429980    1.078858    0.144700    11.00000    0.01995    0.01863 =
         0.02389    0.00124    0.00603    0.00004
N2    3    0.186462    0.795566    0.267673    11.00000    0.02381    0.02125 =
         0.02778    0.00394    0.00595    0.00087
C1    1    0.533708    1.127283    0.135322    11.00000    0.02110    0.01750 =
         0.01654    0.00034    0.00431    0.00064
C2    1    0.639603    1.081313    0.151790    11.00000    0.02248    0.01787 =
         0.01767   -0.00056    0.00222   -0.00035
C3    1    0.746275    1.129539    0.141142    11.00000    0.01949    0.02368 =
         0.02065   -0.00130    0.00302    0.00271
AFIX  43
H3    2    0.814420    1.096779    0.152057    11.00000   -1.20000
AFIX   0
C4    1    0.754942    1.224403    0.114927    11.00000    0.01994    0.02435 =
         0.02275   -0.00151    0.00456   -0.00460
AFIX  43
H4    2    0.828117    1.256991    0.109154    11.00000   -1.20000
AFIX   0
C5    1    0.654198    1.270179    0.097448    11.00000    0.02607    0.01628 =
         0.02204    0.00002    0.00501   -0.00214
AFIX  43
H5    2    0.659427    1.334945    0.079398    11.00000   -1.20000
AFIX   0
C6    1    0.545264    1.224609    0.105387    11.00000    0.02318    0.01829 =
         0.01850   -0.00054    0.00568    0.00117
C7    1    0.638590    0.979833    0.185294    11.00000    0.02280    0.01975 =
         0.02880    0.00385    0.00128    0.00116
AFIX  13
H7    2    0.555655    0.955418    0.185601    11.00000   -1.20000
AFIX   0
C8    1    0.702992    0.980644    0.287174    11.00000    0.03802    0.02550 =
         0.02978    0.00846   -0.00164    0.00260
AFIX 137
H8A   2    0.785349    1.002472    0.289077    11.00000   -1.50000
H8B   2    0.695686    0.915185    0.309104    11.00000   -1.50000
H8C   2    0.669341    1.024798    0.328832    11.00000   -1.50000
AFIX   0
C9    1    0.686951    0.909799    0.118572    11.00000    0.05888    0.02171 =
         0.03764   -0.00048    0.00613    0.00812
AFIX 137
H9A   2    0.645039    0.911182    0.053474    11.00000   -1.50000
H9B   2    0.677010    0.844101    0.139538    11.00000   -1.50000
H9C   2    0.769809    0.929214    0.119927    11.00000   -1.50000
AFIX   0
C10   1    0.440022    1.280898    0.085806    11.00000    0.02404    0.01715 =
         0.02838    0.00350    0.00638    0.00259
AFIX  13
H10   2    0.369131    1.233255    0.074755    11.00000   -1.20000
AFIX   0
C11   1    0.437764    1.339405   -0.002108    11.00000    0.02938    0.02848 =
         0.03754    0.01280    0.00462    0.00442
AFIX 137
H11A  2    0.501230    1.391821    0.009844    11.00000   -1.50000
H11B  2    0.363204    1.366917   -0.015461    11.00000   -1.50000
H11C  2    0.447410    1.296955   -0.057026    11.00000   -1.50000
AFIX   0
C12   1    0.432093    1.349242    0.172145    11.00000    0.03819    0.02352 =
         0.04034   -0.00193    0.01215    0.00890
AFIX 137
H12A  2    0.430708    1.312024    0.228414    11.00000   -1.50000
H12B  2    0.360793    1.381582    0.159680    11.00000   -1.50000
H12C  2    0.499701    1.397877    0.183619    11.00000   -1.50000
AFIX   0
C13   1    0.416267    1.134427    0.344638    11.00000    0.04900    0.03784 =
         0.02712   -0.00615    0.00466   -0.01545
AFIX 137
H13A  2    0.459991    1.084327    0.374763    11.00000   -1.50000
H13B  2    0.358955    1.152840    0.383815    11.00000   -1.50000
H13C  2    0.469931    1.191259    0.338843    11.00000   -1.50000
AFIX   0
C14   1    0.211447    1.157500    0.189957    11.00000    0.03315    0.03165 =
         0.05737    0.01329    0.02112    0.01142
AFIX 137
H14A  2    0.239300    1.224489    0.181303    11.00000   -1.50000
H14B  2    0.164123    1.156725    0.240887    11.00000   -1.50000
H14C  2    0.164272    1.128313    0.130435    11.00000   -1.50000
AFIX   0
C15   1    0.243002    0.943211    0.421370    11.00000    0.05735    0.03451 =
         0.02644    0.00032    0.01124   -0.00240
AFIX 137
H15A  2    0.192649    0.906722    0.458518    11.00000   -1.50000
H15B  2    0.241712    1.012731    0.436323    11.00000   -1.50000
H15C  2    0.322729    0.925925    0.437439    11.00000   -1.50000
AFIX   0
C16   1    0.043249    0.964225    0.268092    11.00000    0.02945    0.02919 =
         0.05763    0.00036    0.01767    0.00448
AFIX 137
H16A  2    0.018268    0.965475    0.199207    11.00000   -1.50000
H16B  2    0.050401    1.030154    0.298101    11.00000   -1.50000
H16C  2   -0.014351    0.923342    0.294867    11.00000   -1.50000
AFIX   0
C17   1    0.201735    0.728447    0.199041    11.00000    0.02232    0.01823 =
         0.02690    0.00566    0.01034   -0.00261
C18   1    0.116782    0.700680    0.115358    11.00000    0.02441    0.02264 =
         0.02802    0.00547    0.00948   -0.00264
C19   1    0.132517    0.624990    0.051693    11.00000    0.03884    0.02571 =
         0.02523    0.00174    0.00939   -0.00331
AFIX  43
H19   2    0.074275    0.606719   -0.002372    11.00000   -1.20000
AFIX   0
C20   1    0.230878    0.575696    0.065191    11.00000    0.05136    0.02353 =
         0.03272    0.00278    0.01987    0.00616
AFIX  43
H20   2    0.239945    0.524193    0.021079    11.00000   -1.20000
AFIX   0
C21   1    0.315637    0.602592    0.143826    11.00000    0.03959    0.02412 =
         0.03949    0.01380    0.02013    0.01063
AFIX  43
H21   2    0.384110    0.570076    0.152149    11.00000   -1.20000
AFIX   0
C22   1    0.303525    0.675847    0.211052    11.00000    0.02467    0.02166 =
         0.03260    0.01117    0.01225    0.00145
C23   1    0.010200    0.755298    0.097983    11.00000    0.02215    0.03383 =
         0.02728    0.00274    0.00583    0.00078
AFIX  13
H23   2   -0.007858    0.776616    0.161792    11.00000   -1.20000
AFIX   0
C24   1   -0.098652    0.695530    0.043290    11.00000    0.02801    0.04766 =
         0.03476    0.00335    0.00256   -0.00533
AFIX 137
H24A  2   -0.087916    0.680811   -0.022669    11.00000   -1.50000
H24B  2   -0.166009    0.732498    0.043706    11.00000   -1.50000
H24C  2   -0.111735    0.635008    0.073810    11.00000   -1.50000
AFIX   0
C25   1    0.033442    0.847115    0.045767    11.00000    0.02821    0.03631 =
         0.04219    0.00946    0.01065    0.00798
AFIX 137
H25A  2    0.099624    0.888277    0.082630    11.00000   -1.50000
H25B  2   -0.035624    0.882671    0.038862    11.00000   -1.50000
H25C  2    0.051131    0.828880   -0.017450    11.00000   -1.50000
AFIX   0
C26   1    0.394301    0.701680    0.299266    11.00000    0.02489    0.03006 =
         0.03876    0.01390    0.00589    0.00187
AFIX  13
H26   2    0.352077    0.712105    0.354197    11.00000   -1.20000
AFIX   0
C27   1    0.475097    0.622580    0.323849    11.00000    0.02818    0.03932 =
         0.06071    0.02463    0.00711    0.00668
AFIX 137
H27A  2    0.428398    0.561499    0.328759    11.00000   -1.50000
H27B  2    0.525999    0.641493    0.384833    11.00000   -1.50000
H27C  2    0.522501    0.614224    0.273657    11.00000   -1.50000
AFIX   0
C28   1    0.469227    0.796492    0.291358    11.00000    0.02635    0.03256 =
         0.04736    0.01348    0.00265    0.00041
AFIX 137
H28A  2    0.513205    0.788288    0.238844    11.00000   -1.50000
H28B  2    0.523367    0.813131    0.351142    11.00000   -1.50000
H28C  2    0.418903    0.848539    0.279043    11.00000   -1.50000
AFIX   0
C29   1   -0.218264    0.608416    0.256148    11.00000    0.02699    0.04530 =
         0.02668    0.00664    0.00011   -0.00148
AFIX  23
H29A  2   -0.262870    0.566060    0.293993    11.00000   -1.20000
H29B  2   -0.262153    0.605920    0.190511    11.00000   -1.20000
AFIX   0
C30   1   -0.202517    0.710498    0.299973    11.00000    0.02903    0.04092 =
         0.03313    0.01205    0.00526    0.00887
AFIX  23
H30A  2   -0.155138    0.752354    0.263707    11.00000   -1.20000
H30B  2   -0.279127    0.735876    0.298061    11.00000   -1.20000
AFIX   0
C31   1   -0.137958    0.804483    0.443665    11.00000    0.04703    0.03023 =
         0.04589   -0.00036    0.00773    0.01305
AFIX  23
H31A  2   -0.216859    0.823818    0.445998    11.00000   -1.20000
H31B  2   -0.096726    0.852465    0.408822    11.00000   -1.20000
AFIX   0
C32   1   -0.072965    0.801962    0.542948    11.00000    0.04948    0.03266 =
         0.03657   -0.00498    0.01186    0.00673
AFIX  23
H32A  2   -0.071000    0.865651    0.578288    11.00000   -1.20000
H32B  2   -0.113055    0.752501    0.576973    11.00000   -1.20000
AFIX   0
C33   1    0.104650    0.774179    0.631963    11.00000    0.05914    0.03438 =
         0.02261   -0.00281    0.00426    0.00146
AFIX  23
H33A  2    0.068305    0.720462    0.663359    11.00000   -1.20000
H33B  2    0.103185    0.835216    0.670889    11.00000   -1.20000
AFIX   0
C34   1    0.226927    0.757561    0.625092    11.00000    0.05024    0.03662 =
         0.02601   -0.00412   -0.00233   -0.00409
AFIX  23
H34A  2    0.261957    0.808818    0.589933    11.00000   -1.20000
H34B  2    0.273484    0.759270    0.689675    11.00000   -1.20000
AFIX   0
C35   1    0.340198    0.642483    0.570478    11.00000    0.03486    0.05809 =
         0.03385    0.00413   -0.00523    0.00079
AFIX  23
H35A  2    0.388175    0.649388    0.634753    11.00000   -1.20000
H35B  2    0.376753    0.686908    0.529395    11.00000   -1.20000
AFIX   0
C36   1    0.332379    0.540603    0.529407    11.00000    0.04236    0.05864 =
         0.03585    0.01501    0.00197    0.01782
AFIX  23
H36A  2    0.411512    0.521360    0.528030    11.00000   -1.20000
H36B  2    0.293693    0.496818    0.569824    11.00000   -1.20000
AFIX   0
C37   1    0.251735    0.434547    0.398249    11.00000    0.04143    0.02964 =
         0.05510    0.00888    0.01298    0.00902
AFIX  23
H37A  2    0.209317    0.394367    0.439310    11.00000   -1.20000
H37B  2    0.328010    0.409576    0.396610    11.00000   -1.20000
AFIX   0
C38   1    0.183820    0.428760    0.300007    11.00000    0.04025    0.02556 =
         0.05243   -0.00436    0.01871    0.00334
AFIX  23
H38A  2    0.223738    0.472137    0.259978    11.00000   -1.20000
H38B  2    0.177634    0.361756    0.270849    11.00000   -1.20000
AFIX   0
C39   1    0.001755    0.449303    0.212837    11.00000    0.05119    0.02749 =
         0.02816   -0.00530    0.00909   -0.00414
AFIX  23
H39A  2   -0.003343    0.382202    0.184139    11.00000   -1.20000
H39B  2    0.037796    0.493140    0.170967    11.00000   -1.20000
AFIX   0
C40   1   -0.117062    0.475987    0.221353    11.00000    0.04203    0.03152 =
         0.02943   -0.00369   -0.00001   -0.00856
AFIX  23
H40A  2   -0.168349    0.465004    0.158620    11.00000   -1.20000
H40B  2   -0.151005    0.435450    0.266927    11.00000   -1.20000
AFIX   0
HKLF 4
REM  S18MDA3 in P-1
REM R1 =  0.0463 for    6760 Fo > 4sig(Fo)  and  0.0604 for all    8314 data
REM    490 parameters refined using      0 restraints
END
;
####################################################################### 
# 
# This file contains crystal structure data downloaded from the 
# Cambridge Structural Database (CSD) hosted by the Cambridge 
# Crystallographic Data Centre (CCDC).
# 
# Full information about CCDC data access policies and citation 
# guidelines are available at http://www.ccdc.cam.ac.uk/access/V1 
# 
# Audit and citation data items may have been added by the CCDC. 
# Please retain this information to preserve the provenance of 
# this file and to allow appropriate attribution of the data. 
# 
#######################################################################

data_2
_database_code_depnum_ccdc_archive 'CCDC 1863653'
_audit_update_record             
;
2018-08-23 deposited with the CCDC.
2018-11-12 downloaded from the CCDC.
;

_audit_creation_date             2018-05-04T11:13:41-00:00
_audit_creation_method           'WinGX routine CIF_UPDATE'
_audit_conform_dict_name         cif_core.dic
_audit_conform_dict_version      2.4.3
_audit_conform_dict_location     ftp://ftp.iucr.org/pub/cif_core.dic

#----------------------------------------------------------------------------#
#                   CHEMICAL INFORMATION                                     #
#----------------------------------------------------------------------------#

_chemical_formula_moiety         'C28 H46 Cl2 In K N2 O Si2'
_chemical_formula_sum            'C28 H46 Cl2 In K N2 O Si2'
_chemical_formula_weight         707.67

#----------------------------------------------------------------------------#
#                   UNIT CELL INFORMATION                                    #
#----------------------------------------------------------------------------#

_symmetry_cell_setting           monoclinic
_symmetry_space_group_name_H-M   'I 2/a'
_symmetry_space_group_name_Hall  '-I 2ya'
_symmetry_Int_Tables_number      15
loop_
_symmetry_equiv_pos_as_xyz
'x, y, z'
'-x+1/2, y, -z'
'x+1/2, y+1/2, z+1/2'
'-x+1, y+1/2, -z+1/2'
'-x, -y, -z'
'x-1/2, -y, z'
'-x+1/2, -y+1/2, -z+1/2'
'x, -y+1/2, z+1/2'

_cell_length_a                   18.8952(4)
_cell_length_b                   13.1861(2)
_cell_length_c                   27.8641(5)
_cell_angle_alpha                90
_cell_angle_beta                 100.0418(19)
_cell_angle_gamma                90
_cell_volume                     6836.1(2)
_cell_formula_units_Z            8
_cell_measurement_temperature    119.99(10)
_cell_measurement_reflns_used    12912
_cell_measurement_theta_min      4.111
_cell_measurement_theta_max      73.491
_cell_measurement_wavelength     1.54184

#----------------------------------------------------------------------------#
#                   CRYSTAL INFORMATION                                      #
#----------------------------------------------------------------------------#

_exptl_crystal_description       plate
_exptl_crystal_colour            colourless
_exptl_crystal_size_max          0.174
_exptl_crystal_size_mid          0.08
_exptl_crystal_size_min          0.068
_exptl_crystal_density_diffrn    1.375
_exptl_crystal_density_method    'not measured'
_exptl_crystal_F_000             2928.0
loop_
_exptl_crystal_face_index_h
_exptl_crystal_face_index_k
_exptl_crystal_face_index_l
_exptl_crystal_face_perp_dist
-6 3 -12 0.0519
-3 -8 3 0.0798
8 2 10 0.0332
5 0 -18 0.0306
-3 0 18 0.0338
9 -2 8 0.0295
11 -2 -10 0.0295
-2 4 16 0.0544
2 -3 -17 0.0401
-3 -1 -17 0.0417
5 -6 9 0.0502
-4 -6 -9 0.0688
-7 -2 -13 0.0443
0 5 -15 0.0638
-11 -4 2 0.0587
-11 -1 -6 0.0453
5 -3 14 0.0347
-12 -1 8 0.0415
-11 1 -4 0.0453
-10 -2 11 0.0456
-7 1 16 0.0397
-10 2 -5 0.0467
-8 6 -3 0.0686
5 1 15 0.0265
-7 7 2 0.0773
0 8 -7 0.0818
5 2 -17 0.0358
10 -1 -13 0.0266


#----------------------------------------------------------------------------#
#                   ABSORPTION CORRECTION                                    #
#----------------------------------------------------------------------------#

_exptl_absorpt_coefficient_mu    8.898
_exptl_absorpt_correction_type   gaussian
_exptl_absorpt_process_details   
;
        CrysAlisPro 1.171.38.46 (Rigaku Oxford Diffraction, 2015)
Numerical absorption correction based on gaussian integration over
                        a multifaceted crystal model
        Empirical absorption correction using spherical harmonics,
 implemented in SCALE3 ABSPACK scaling algorithm.
;
_exptl_absorpt_correction_T_min  0.363
_exptl_absorpt_correction_T_max  0.718

#----------------------------------------------------------------------------#
#                   DATA COLLECTION                                          #
#----------------------------------------------------------------------------#

_diffrn_source                   'micro-focus sealed X-ray tube'
_diffrn_ambient_temperature      119.99(10)
_diffrn_radiation_wavelength     1.54184
_diffrn_radiation_type           'Cu K\a'
_diffrn_radiation_monochromator  mirror
_diffrn_radiation_probe          x-ray
_diffrn_detector                 'CCD plate'
_diffrn_detector_area_resol_mean 8.0856
_diffrn_orient_matrix_type       
'CrysAlisPro convention (1999,Acta A55,543-557)'
_diffrn_orient_matrix_ub_11      -0.0348347
_diffrn_orient_matrix_ub_12      0.0741078
_diffrn_orient_matrix_ub_13      0.0318091
_diffrn_orient_matrix_ub_21      0.0492174
_diffrn_orient_matrix_ub_22      0.0855538
_diffrn_orient_matrix_ub_23      -0.0124381
_diffrn_orient_matrix_ub_31      -0.0567363
_diffrn_orient_matrix_ub_32      0.0287108
_diffrn_orient_matrix_ub_33      -0.0446033
_diffrn_measurement_device       'four-circle diffractometer'
_diffrn_measurement_device_type  'SuperNova, Dual, Cu at zero, EosS2'
_diffrn_measurement_method       '\w scans'
_diffrn_reflns_av_R_equivalents  0.0275
_diffrn_reflns_av_unetI/netI     0.0406
_diffrn_reflns_number            24402
_diffrn_reflns_limit_h_min       -22
_diffrn_reflns_limit_h_max       21
_diffrn_reflns_limit_k_min       -15
_diffrn_reflns_limit_k_max       15
_diffrn_reflns_limit_l_min       -33
_diffrn_reflns_limit_l_max       31
_diffrn_reflns_theta_min         3.7191
_diffrn_reflns_theta_max         68.2473
_diffrn_reflns_theta_full        68.1328
_diffrn_measured_fraction_theta_full 0.9994
_diffrn_measured_fraction_theta_max 0.9994
_diffrn_reflns_Laue_measured_fraction_full 1
_diffrn_reflns_Laue_measured_fraction_max 1
_diffrn_reflns_point_group_measured_fraction_full 1
_diffrn_reflns_point_group_measured_fraction_max 1
_reflns_number_total             6256
_reflns_number_gt                5770
_reflns_threshold_expression     'I > 2\s(I)'

#----------------------------------------------------------------------------#
#                   COMPUTER PROGRAMS USED                                   #
#----------------------------------------------------------------------------#

_computing_data_collection       'CrysAlisPro 1.171.38.46 (Rigaku OD, 2015)'
_computing_cell_refinement       'CrysAlisPro 1.171.38.46 (Rigaku OD, 2015)'
_computing_data_reduction        'CrysAlisPro 1.171.38.46 (Rigaku OD, 2015)'
_computing_structure_refinement  'SHELXL-2014/6 (Sheldrick, 2014)'
_computing_molecular_graphics    'Ortep for Windows (Farrugia, 2012)'
_computing_publication_material  'WinGX publication routines (Farrugia, 2012)'

#----------------------------------------------------------------------------#
#                   STRUCTURE SOLUTION
#----------------------------------------------------------------------------#

_atom_sites_solution_hydrogens   geom

#----------------------------------------------------------------------------#
#                   REFINEMENT INFORMATION                                   #
#----------------------------------------------------------------------------#

_refine_ls_structure_factor_coef Fsqd
_refine_ls_matrix_type           full
_refine_ls_weighting_scheme      calc
_refine_ls_weighting_details     
'w=1/[\s^2^(Fo^2^)+(0.0411P)^2^+5.6858P] where P=(Fo^2^+2Fc^2^)/3'
_refine_ls_hydrogen_treatment    constr
_refine_ls_extinction_method     none
_refine_ls_number_reflns         6256
_refine_ls_number_parameters     346
_refine_ls_number_restraints     0
_refine_ls_number_constraints    0
_refine_ls_R_factor_all          0.0277
_refine_ls_R_factor_gt           0.0248
_refine_ls_wR_factor_ref         0.0668
_refine_ls_wR_factor_gt          0.0648
_refine_ls_goodness_of_fit_ref   1.012
_refine_ls_restrained_S_all      1.012
_refine_ls_shift/su_max          0.002
_refine_ls_shift/su_mean         0
_refine_diff_density_max         0.927
_refine_diff_density_min         -0.709
_refine_diff_density_rms         0.062

#----------------------------------------------------------------------------#
#                   ATOMIC TYPES, COORDINATES AND THERMAL PARAMETERS         #
#----------------------------------------------------------------------------#

loop_
_atom_type_symbol
_atom_type_description
_atom_type_scat_dispersion_real
_atom_type_scat_dispersion_imag
_atom_type_scat_source
C C 0.0181 0.0091 'International Tables Vol C Tables 4.2.6.8 and 6.1.1.4'
H H 0 0 'International Tables Vol C Tables 4.2.6.8 and 6.1.1.4'
N N 0.0311 0.018 'International Tables Vol C Tables 4.2.6.8 and 6.1.1.4'
O O 0.0492 0.0322 'International Tables Vol C Tables 4.2.6.8 and 6.1.1.4'
Si Si 0.2541 0.3302 'International Tables Vol C Tables 4.2.6.8 and 6.1.1.4'
Cl Cl 0.3639 0.7018 'International Tables Vol C Tables 4.2.6.8 and 6.1.1.4'
K K 0.3868 1.0657 'International Tables Vol C Tables 4.2.6.8 and 6.1.1.4'
In In 0.0822 5.0449 'International Tables Vol C Tables 4.2.6.8 and 6.1.1.4'

loop_
_atom_site_label
_atom_site_type_symbol
_atom_site_fract_x
_atom_site_fract_y
_atom_site_fract_z
_atom_site_U_iso_or_equiv
_atom_site_adp_type
_atom_site_occupancy
_atom_site_calc_flag
_atom_site_disorder_assembly
_atom_site_disorder_group
In In 0.05825(2) 0.31271(2) 0.33855(2) 0.02048(6) Uani 1 d . .
K K 0.03384(3) 0.53530(4) 0.22611(2) 0.03509(12) Uani 1 d . .
Cl1 Cl -0.04255(3) 0.40334(5) 0.29446(2) 0.03939(14) Uani 1 d . .
Cl2 Cl 0.07540(3) 0.20428(5) 0.27231(2) 0.04158(15) Uani 1 d . .
Si1 Si 0.07858(4) 0.28072(5) 0.45401(2) 0.03014(14) Uani 1 d . .
Si2 Si 0.20380(3) 0.37042(5) 0.40961(2) 0.02496(12) Uani 1 d . .
O O 0.15756(9) 0.32888(13) 0.45038(6) 0.0306(4) Uani 1 d . .
N1 N 0.04523(10) 0.22573(14) 0.39876(6) 0.0233(3) Uani 1 d . .
N2 N 0.14243(9) 0.41347(13) 0.36090(6) 0.0219(3) Uani 1 d . .
C1 C 0.00793(12) 0.13131(17) 0.39171(7) 0.0244(4) Uani 1 d . .
C2 C -0.06800(12) 0.12796(18) 0.38711(8) 0.0282(5) Uani 1 d . .
C3 C -0.10310(13) 0.0349(2) 0.37911(9) 0.0344(5) Uani 1 d . .
H3 H -0.154 0.0328 0.3755 0.041 Uiso 1 calc . .
C4 C -0.06567(14) -0.05478(19) 0.37633(9) 0.0375(6) Uani 1 d . .
H4 H -0.0906 -0.1174 0.3705 0.045 Uiso 1 calc . .
C5 C 0.00849(14) -0.05156(18) 0.38211(9) 0.0360(5) Uani 1 d . .
H5 H 0.0343 -0.113 0.3809 0.043 Uiso 1 calc . .
C6 C 0.04638(13) 0.03968(18) 0.38969(9) 0.0320(5) Uani 1 d . .
C7 C -0.11156(12) 0.2216(2) 0.39482(8) 0.0313(5) Uani 1 d . .
H7 H -0.0791 0.2818 0.3961 0.038 Uiso 1 calc . .
C8 C -0.13729(16) 0.2142(3) 0.44410(10) 0.0468(7) Uani 1 d . .
H8A H -0.1719 0.1585 0.443 0.07 Uiso 1 calc . .
H8B H -0.1603 0.278 0.4507 0.07 Uiso 1 calc . .
H8C H -0.096 0.2012 0.47 0.07 Uiso 1 calc . .
C9 C -0.17587(14) 0.2396(2) 0.35428(10) 0.0413(6) Uani 1 d . .
H9A H -0.1591 0.2479 0.3232 0.062 Uiso 1 calc . .
H9B H -0.2013 0.301 0.3614 0.062 Uiso 1 calc . .
H9C H -0.2085 0.1813 0.3522 0.062 Uiso 1 calc . .
C10 C 0.12816(14) 0.0359(2) 0.39747(12) 0.0468(7) Uani 1 d . .
H10 H 0.1464 0.1067 0.4035 0.056 Uiso 1 calc . .
C11 C 0.1586(2) -0.0281(3) 0.44275(16) 0.0766(12) Uani 1 d . .
H11A H 0.1519 -0.1003 0.4349 0.115 Uiso 1 calc . .
H11B H 0.1332 -0.011 0.4695 0.115 Uiso 1 calc . .
H11C H 0.2099 -0.0138 0.4526 0.115 Uiso 1 calc . .
C12 C 0.15559(16) -0.0042(3) 0.35310(16) 0.0622(9) Uani 1 d . .
H12A H 0.1376 -0.0733 0.346 0.093 Uiso 1 calc . .
H12B H 0.2083 -0.0049 0.3596 0.093 Uiso 1 calc . .
H12C H 0.1386 0.0396 0.3251 0.093 Uiso 1 calc . .
C13 C 0.02192(16) 0.3879(2) 0.46875(11) 0.0488(7) Uani 1 d . .
H13A H 0.0494 0.4289 0.4949 0.073 Uiso 1 calc . .
H13B H -0.0211 0.361 0.4795 0.073 Uiso 1 calc . .
H13C H 0.0077 0.43 0.4397 0.073 Uiso 1 calc . .
C14 C 0.08654(19) 0.1869(3) 0.50427(10) 0.0559(9) Uani 1 d . .
H14A H 0.1287 0.144 0.5038 0.084 Uiso 1 calc . .
H14B H 0.0433 0.1446 0.5001 0.084 Uiso 1 calc . .
H14C H 0.0918 0.2226 0.5355 0.084 Uiso 1 calc . .
C15 C 0.26675(14) 0.4719(2) 0.43603(9) 0.0378(6) Uani 1 d . .
H15A H 0.2396 0.5275 0.4476 0.057 Uiso 1 calc . .
H15B H 0.2928 0.4975 0.4111 0.057 Uiso 1 calc . .
H15C H 0.301 0.4445 0.4634 0.057 Uiso 1 calc . .
C16 C 0.25683(13) 0.2599(2) 0.39317(10) 0.0379(6) Uani 1 d . .
H16A H 0.2774 0.2228 0.4228 0.057 Uiso 1 calc . .
H16B H 0.2956 0.2843 0.377 0.057 Uiso 1 calc . .
H16C H 0.2252 0.2147 0.3711 0.057 Uiso 1 calc . .
C17 C 0.14717(11) 0.50293(16) 0.33333(7) 0.0216(4) Uani 1 d . .
C18 C 0.11061(12) 0.59235(17) 0.34339(8) 0.0276(4) Uani 1 d . .
C19 C 0.11543(15) 0.67905(17) 0.31552(9) 0.0347(5) Uani 1 d . .
H19 H 0.0901 0.7383 0.322 0.042 Uiso 1 calc . .
C20 C 0.15596(15) 0.68133(18) 0.27886(10) 0.0377(6) Uani 1 d . .
H20 H 0.1593 0.7417 0.2608 0.045 Uiso 1 calc . .
C21 C 0.19163(13) 0.59436(19) 0.26892(9) 0.0341(5) Uani 1 d . .
H21 H 0.2198 0.5958 0.2438 0.041 Uiso 1 calc . .
C22 C 0.18733(11) 0.50429(17) 0.29486(8) 0.0254(4) Uani 1 d . .
C23 C 0.06892(16) 0.5973(2) 0.38515(10) 0.0420(6) Uani 1 d . .
H23 H 0.0664 0.5272 0.3985 0.05 Uiso 1 calc . .
C24 C -0.00786(16) 0.6365(2) 0.37003(12) 0.0511(7) Uani 1 d . .
H24A H -0.0066 0.7066 0.3586 0.077 Uiso 1 calc . .
H24B H -0.0328 0.6338 0.398 0.077 Uiso 1 calc . .
H24C H -0.0334 0.594 0.3437 0.077 Uiso 1 calc . .
C25 C 0.1084(2) 0.6649(4) 0.42590(12) 0.0778(13) Uani 1 d . .
H25A H 0.1577 0.6401 0.4359 0.117 Uiso 1 calc . .
H25B H 0.0833 0.663 0.4538 0.117 Uiso 1 calc . .
H25C H 0.1096 0.7347 0.414 0.117 Uiso 1 calc . .
C26 C 0.22813(12) 0.41181(19) 0.28254(8) 0.0295(5) Uani 1 d . .
H26 H 0.2144 0.3536 0.302 0.035 Uiso 1 calc . .
C27 C 0.20946(15) 0.3828(2) 0.22858(9) 0.0394(6) Uani 1 d . .
H27A H 0.1581 0.3669 0.2203 0.059 Uiso 1 calc . .
H27B H 0.2377 0.3234 0.2224 0.059 Uiso 1 calc . .
H27C H 0.2207 0.4397 0.2085 0.059 Uiso 1 calc . .
C28 C 0.30897(13) 0.4284(2) 0.29741(11) 0.0450(6) Uani 1 d . .
H28A H 0.3244 0.4824 0.2774 0.067 Uiso 1 calc . .
H28B H 0.3345 0.3656 0.2925 0.067 Uiso 1 calc . .
H28C H 0.3199 0.4479 0.3318 0.067 Uiso 1 calc . .

loop_
_atom_site_aniso_label
_atom_site_aniso_U_11
_atom_site_aniso_U_22
_atom_site_aniso_U_33
_atom_site_aniso_U_23
_atom_site_aniso_U_13
_atom_site_aniso_U_12
In 0.02309(8) 0.01975(8) 0.01799(8) 0.00041(5) 0.00190(5) -0.00152(5)
K 0.0367(3) 0.0380(3) 0.0284(2) 0.0023(2) -0.00045(19) 0.0048(2)
Cl1 0.0291(3) 0.0363(3) 0.0481(3) 0.0128(3) -0.0060(2) 0.0019(2)
Cl2 0.0432(3) 0.0500(3) 0.0352(3) -0.0214(3) 0.0171(2) -0.0145(3)
Si1 0.0402(3) 0.0329(3) 0.0169(3) -0.0006(2) 0.0041(2) -0.0125(3)
Si2 0.0265(3) 0.0261(3) 0.0200(3) 0.0023(2) -0.0020(2) -0.0036(2)
O 0.0365(9) 0.0339(8) 0.0190(7) 0.0026(6) -0.0020(6) -0.0113(7)
N1 0.0293(9) 0.0218(9) 0.0183(8) 0.0017(7) 0.0023(7) -0.0049(7)
N2 0.0240(8) 0.0211(8) 0.0193(8) 0.0002(7) 0.0002(6) -0.0014(7)
C1 0.0308(11) 0.0231(10) 0.0182(9) 0.0021(8) 0.0006(8) -0.0049(8)
C2 0.0315(11) 0.0319(12) 0.0211(10) -0.0001(9) 0.0044(8) -0.0057(9)
C3 0.0341(12) 0.0384(13) 0.0306(12) -0.0005(10) 0.0050(9) -0.0124(10)
C4 0.0481(14) 0.0285(12) 0.0330(12) 0.0046(10) -0.0010(10) -0.0145(11)
C5 0.0423(13) 0.0227(11) 0.0386(13) 0.0046(10) -0.0047(10) -0.0045(10)
C6 0.0351(12) 0.0247(11) 0.0325(12) 0.0055(9) -0.0040(9) -0.0022(9)
C7 0.0285(11) 0.0387(13) 0.0278(11) -0.0047(10) 0.0081(9) -0.0041(10)
C8 0.0482(15) 0.0610(18) 0.0339(14) -0.0058(13) 0.0151(12) -0.0024(14)
C9 0.0373(13) 0.0484(15) 0.0370(13) -0.0039(12) 0.0032(11) 0.0045(12)
C10 0.0351(13) 0.0270(12) 0.072(2) 0.0021(13) -0.0082(13) 0.0009(10)
C11 0.059(2) 0.062(2) 0.093(3) 0.012(2) -0.033(2) 0.0083(18)
C12 0.0378(15) 0.0522(18) 0.098(3) -0.0001(18) 0.0147(16) 0.0088(14)
C13 0.0551(16) 0.0514(16) 0.0453(15) -0.0214(13) 0.0233(13) -0.0157(14)
C14 0.072(2) 0.065(2) 0.0256(13) 0.0131(12) -0.0061(13) -0.0325(16)
C15 0.0394(13) 0.0413(13) 0.0288(11) 0.0032(10) -0.0047(10) -0.0138(11)
C16 0.0332(12) 0.0360(13) 0.0420(14) 0.0078(11) -0.0008(10) 0.0081(10)
C17 0.0230(9) 0.0217(10) 0.0191(9) -0.0008(8) 0.0004(7) -0.0039(8)
C18 0.0354(11) 0.0223(10) 0.0243(10) -0.0032(8) 0.0028(9) -0.0002(9)
C19 0.0510(15) 0.0182(10) 0.0325(12) -0.0022(9) 0.0009(11) 0.0003(10)
C20 0.0524(15) 0.0257(12) 0.0329(13) 0.0068(9) 0.0013(11) -0.0078(10)
C21 0.0384(12) 0.0362(13) 0.0282(11) 0.0080(10) 0.0072(9) -0.0071(10)
C22 0.0233(9) 0.0300(11) 0.0220(10) 0.0016(8) 0.0018(8) -0.0020(8)
C23 0.0630(17) 0.0307(12) 0.0372(13) -0.0017(11) 0.0220(12) 0.0124(12)
C24 0.0481(16) 0.0492(17) 0.0599(18) -0.0179(14) 0.0205(14) -0.0036(13)
C25 0.072(2) 0.122(4) 0.0368(17) -0.030(2) 0.0007(15) 0.039(2)
C26 0.0249(10) 0.0386(13) 0.0262(11) 0.0008(9) 0.0073(8) 0.0032(9)
C27 0.0466(14) 0.0448(15) 0.0274(12) -0.0019(11) 0.0086(10) 0.0070(12)
C28 0.0269(12) 0.0617(18) 0.0466(15) -0.0060(13) 0.0074(10) 0.0025(12)


#----------------------------------------------------------------------------#
#                   MOLECULAR GEOMETRY                                       #
#----------------------------------------------------------------------------#

_geom_special_details            
;
 All esds (except the esd in the dihedral angle between two l.s. planes)
 are estimated using the full covariance matrix.  The cell esds are taken
 into account individually in the estimation of esds in distances, angles
 and torsion angles; correlations between esds in cell parameters are only
 used when they are defined by crystal symmetry.  An approximate (isotropic)
 treatment of cell esds is used for estimating esds involving l.s. planes.
;
loop_
_geom_bond_atom_site_label_1
_geom_bond_atom_site_label_2
_geom_bond_distance
_geom_bond_site_symmetry_2
_geom_bond_publ_flag
In N1 2.0820(17) . ?
In N2 2.0826(17) . ?
In Cl1 2.3977(5) . ?
In Cl2 2.4010(6) . ?
K Cl2 3.0428(8) 4_455 ?
K C21 3.111(2) . ?
K Cl1 3.1142(8) . ?
K C20 3.164(3) . ?
K C5 3.194(2) 4_455 ?
K C22 3.211(2) . ?
K C4 3.243(3) 4_455 ?
K C19 3.292(2) . ?
K C6 3.318(2) 4_455 ?
K C17 3.386(2) . ?
K C3 3.412(3) 4_455 ?
K C18 3.420(2) . ?
Cl2 K 3.0429(8) 4_445 ?
Si1 O 1.6412(17) . ?
Si1 N1 1.7188(18) . ?
Si1 C14 1.855(3) . ?
Si1 C13 1.861(3) . ?
Si2 O 1.6431(17) . ?
Si2 N2 1.7205(17) . ?
Si2 C15 1.856(2) . ?
Si2 C16 1.870(3) . ?
N1 C1 1.427(3) . ?
N2 C17 1.419(3) . ?
C1 C6 1.416(3) . ?
C1 C2 1.419(3) . ?
C1 K 3.478(2) 4_445 ?
C2 C3 1.394(3) . ?
C2 C7 1.520(3) . ?
C3 C4 1.387(4) . ?
C3 K 3.412(3) 4_445 ?
C3 H3 0.95 . ?
C4 C5 1.383(4) . ?
C4 K 3.243(3) 4_445 ?
C4 H4 0.95 . ?
C5 C6 1.397(3) . ?
C5 K 3.194(2) 4_445 ?
C5 H5 0.95 . ?
C6 C10 1.523(3) . ?
C6 K 3.318(2) 4_445 ?
C7 C9 1.527(3) . ?
C7 C8 1.537(3) . ?
C7 H7 1 . ?
C8 H8A 0.98 . ?
C8 H8B 0.98 . ?
C8 H8C 0.98 . ?
C9 H9A 0.98 . ?
C9 H9B 0.98 . ?
C9 H9C 0.98 . ?
C10 C12 1.517(5) . ?
C10 C11 1.544(4) . ?
C10 H10 1 . ?
C11 H11A 0.98 . ?
C11 H11B 0.98 . ?
C11 H11C 0.98 . ?
C12 H12A 0.98 . ?
C12 H12B 0.98 . ?
C12 H12C 0.98 . ?
C13 H13A 0.98 . ?
C13 H13B 0.98 . ?
C13 H13C 0.98 . ?
C14 H14A 0.98 . ?
C14 H14B 0.98 . ?
C14 H14C 0.98 . ?
C15 H15A 0.98 . ?
C15 H15B 0.98 . ?
C15 H15C 0.98 . ?
C16 H16A 0.98 . ?
C16 H16B 0.98 . ?
C16 H16C 0.98 . ?
C17 C22 1.417(3) . ?
C17 C18 1.419(3) . ?
C18 C19 1.394(3) . ?
C18 C23 1.516(3) . ?
C19 C20 1.380(4) . ?
C19 H19 0.95 . ?
C20 C21 1.382(4) . ?
C20 H20 0.95 . ?
C21 C22 1.400(3) . ?
C21 H21 0.95 . ?
C22 C26 1.514(3) . ?
C23 C24 1.528(4) . ?
C23 C25 1.531(5) . ?
C23 H23 1 . ?
C24 H24A 0.98 . ?
C24 H24B 0.98 . ?
C24 H24C 0.98 . ?
C25 H25A 0.98 . ?
C25 H25B 0.98 . ?
C25 H25C 0.98 . ?
C26 C28 1.527(3) . ?
C26 C27 1.532(3) . ?
C26 H26 1 . ?
C27 H27A 0.98 . ?
C27 H27B 0.98 . ?
C27 H27C 0.98 . ?
C28 H28A 0.98 . ?
C28 H28B 0.98 . ?
C28 H28C 0.98 . ?

loop_
_geom_angle_atom_site_label_1
_geom_angle_atom_site_label_2
_geom_angle_atom_site_label_3
_geom_angle
_geom_angle_site_symmetry_1
_geom_angle_site_symmetry_3
_geom_angle_publ_flag
N1 In N2 107.57(7) . . ?
N1 In Cl1 119.50(5) . . ?
N2 In Cl1 109.41(5) . . ?
N1 In Cl2 110.01(6) . . ?
N2 In Cl2 114.29(5) . . ?
Cl1 In Cl2 96.00(2) . . ?
Cl2 K C21 114.73(5) 4_455 . ?
Cl2 K Cl1 90.71(2) 4_455 . ?
C21 K Cl1 114.88(5) . . ?
Cl2 K C20 89.38(5) 4_455 . ?
C21 K C20 25.44(7) . . ?
Cl1 K C20 115.73(5) . . ?
Cl2 K C5 102.56(5) 4_455 4_455 ?
C21 K C5 121.15(7) . 4_455 ?
Cl1 K C5 108.09(5) . 4_455 ?
C20 K C5 134.36(7) . 4_455 ?
Cl2 K C22 128.98(5) 4_455 . ?
C21 K C22 25.52(6) . . ?
Cl1 K C22 91.76(4) . . ?
C20 K C22 44.82(6) . . ?
C5 K C22 124.68(6) 4_455 . ?
Cl2 K C4 120.75(5) 4_455 4_455 ?
C21 K C4 96.70(7) . 4_455 ?
Cl1 K C4 120.70(5) . 4_455 ?
C20 K C4 113.56(8) . 4_455 ?
C5 K C4 24.80(7) 4_455 4_455 ?
C22 K C4 101.04(6) . 4_455 ?
Cl2 K C19 78.27(5) 4_455 . ?
C21 K C19 43.50(7) . . ?
Cl1 K C19 93.71(5) . . ?
C20 K C19 24.58(7) . . ?
C5 K C19 158.13(7) 4_455 . ?
C22 K C19 50.71(6) . . ?
C4 K C19 137.96(7) 4_455 . ?
Cl2 K C6 78.77(4) 4_455 4_455 ?
C21 K C6 127.84(7) . 4_455 ?
Cl1 K C6 115.00(5) . 4_455 ?
C20 K C6 127.87(7) . 4_455 ?
C5 K C6 24.69(6) 4_455 4_455 ?
C22 K C6 142.60(6) . 4_455 ?
C4 K C6 43.44(6) 4_455 4_455 ?
C19 K C6 143.16(6) . 4_455 ?
Cl2 K C17 113.94(4) 4_455 . ?
C21 K C17 43.68(5) . . ?
Cl1 K C17 71.28(4) . . ?
C20 K C17 50.87(6) . . ?
C5 K C17 143.47(6) 4_455 . ?
C22 K C17 24.63(5) . . ?
C4 K C17 123.00(6) 4_455 . ?
C19 K C17 42.61(5) . . ?
C6 K C17 166.38(6) 4_455 . ?
Cl2 K C3 112.11(4) 4_455 4_455 ?
C21 K C3 81.05(6) . 4_455 ?
Cl1 K C3 144.35(5) . 4_455 ?
C20 K C3 92.42(7) . 4_455 ?
C5 K C3 42.17(7) 4_455 4_455 ?
C22 K C3 94.04(6) . 4_455 ?
C4 K C3 23.88(7) 4_455 4_455 ?
C19 K C3 116.87(7) . 4_455 ?
C6 K C3 48.94(6) 4_455 4_455 ?
C17 K C3 118.66(6) . 4_455 ?
Cl2 K C18 90.05(4) 4_455 . ?
C21 K C18 50.22(6) . . ?
Cl1 K C18 72.73(4) . . ?
C20 K C18 43.01(6) . . ?
C5 K C18 167.31(6) 4_455 . ?
C22 K C18 43.07(6) . . ?
C4 K C18 143.97(6) 4_455 . ?
C19 K C18 23.87(6) . . ?
C6 K C18 166.23(6) 4_455 . ?
C17 K C18 24.06(5) . . ?
C3 K C18 131.22(6) 4_455 . ?
In Cl1 K 100.39(2) . . ?
In Cl2 K 104.01(2) . 4_445 ?
O Si1 N1 107.65(9) . . ?
O Si1 C14 110.47(12) . . ?
N1 Si1 C14 111.33(12) . . ?
O Si1 C13 106.51(11) . . ?
N1 Si1 C13 112.50(12) . . ?
C14 Si1 C13 108.28(16) . . ?
O Si2 N2 106.79(9) . . ?
O Si2 C15 110.33(10) . . ?
N2 Si2 C15 111.85(10) . . ?
O Si2 C16 106.37(11) . . ?
N2 Si2 C16 112.34(10) . . ?
C15 Si2 C16 108.99(12) . . ?
Si1 O Si2 140.40(10) . . ?
C1 N1 Si1 125.90(14) . . ?
C1 N1 In 119.64(13) . . ?
Si1 N1 In 114.39(9) . . ?
C17 N2 Si2 127.15(14) . . ?
C17 N2 In 119.04(12) . . ?
Si2 N2 In 113.57(9) . . ?
C6 C1 C2 119.2(2) . . ?
C6 C1 N1 120.4(2) . . ?
C2 C1 N1 120.5(2) . . ?
C6 C1 K 71.67(12) . 4_445 ?
C2 C1 K 81.02(12) . 4_445 ?
N1 C1 K 118.22(12) . 4_445 ?
C3 C2 C1 119.2(2) . . ?
C3 C2 C7 118.9(2) . . ?
C1 C2 C7 121.7(2) . . ?
C4 C3 C2 121.8(2) . . ?
C4 C3 K 71.20(14) . 4_445 ?
C2 C3 K 83.86(14) . 4_445 ?
C4 C3 H3 119.1 . . ?
C2 C3 H3 119.1 . . ?
K C3 H3 116.2 4_445 . ?
C5 C4 C3 118.9(2) . . ?
C5 C4 K 75.62(15) . 4_445 ?
C3 C4 K 84.92(15) . 4_445 ?
C5 C4 H4 120.5 . . ?
C3 C4 H4 120.5 . . ?
K C4 H4 109.4 4_445 . ?
C4 C5 C6 121.8(2) . . ?
C4 C5 K 79.58(14) . 4_445 ?
C6 C5 K 82.61(14) . 4_445 ?
C4 C5 H5 119.1 . . ?
C6 C5 H5 119.1 . . ?
K C5 H5 108.5 4_445 . ?
C5 C6 C1 119.2(2) . . ?
C5 C6 C10 118.3(2) . . ?
C1 C6 C10 122.5(2) . . ?
C5 C6 K 72.70(14) . 4_445 ?
C1 C6 K 84.42(12) . 4_445 ?
C10 C6 K 114.70(18) . 4_445 ?
C2 C7 C9 113.7(2) . . ?
C2 C7 C8 109.8(2) . . ?
C9 C7 C8 109.6(2) . . ?
C2 C7 H7 107.8 . . ?
C9 C7 H7 107.8 . . ?
C8 C7 H7 107.8 . . ?
C7 C8 H8A 109.5 . . ?
C7 C8 H8B 109.5 . . ?
H8A C8 H8B 109.5 . . ?
C7 C8 H8C 109.5 . . ?
H8A C8 H8C 109.5 . . ?
H8B C8 H8C 109.5 . . ?
C7 C9 H9A 109.5 . . ?
C7 C9 H9B 109.5 . . ?
H9A C9 H9B 109.5 . . ?
C7 C9 H9C 109.5 . . ?
H9A C9 H9C 109.5 . . ?
H9B C9 H9C 109.5 . . ?
C12 C10 C6 112.2(2) . . ?
C12 C10 C11 110.1(3) . . ?
C6 C10 C11 111.0(3) . . ?
C12 C10 H10 107.8 . . ?
C6 C10 H10 107.8 . . ?
C11 C10 H10 107.8 . . ?
C10 C11 H11A 109.5 . . ?
C10 C11 H11B 109.5 . . ?
H11A C11 H11B 109.5 . . ?
C10 C11 H11C 109.5 . . ?
H11A C11 H11C 109.5 . . ?
H11B C11 H11C 109.5 . . ?
C10 C12 H12A 109.5 . . ?
C10 C12 H12B 109.5 . . ?
H12A C12 H12B 109.5 . . ?
C10 C12 H12C 109.5 . . ?
H12A C12 H12C 109.5 . . ?
H12B C12 H12C 109.5 . . ?
Si1 C13 H13A 109.5 . . ?
Si1 C13 H13B 109.5 . . ?
H13A C13 H13B 109.5 . . ?
Si1 C13 H13C 109.5 . . ?
H13A C13 H13C 109.5 . . ?
H13B C13 H13C 109.5 . . ?
Si1 C14 H14A 109.5 . . ?
Si1 C14 H14B 109.5 . . ?
H14A C14 H14B 109.5 . . ?
Si1 C14 H14C 109.5 . . ?
H14A C14 H14C 109.5 . . ?
H14B C14 H14C 109.5 . . ?
Si2 C15 H15A 109.5 . . ?
Si2 C15 H15B 109.5 . . ?
H15A C15 H15B 109.5 . . ?
Si2 C15 H15C 109.5 . . ?
H15A C15 H15C 109.5 . . ?
H15B C15 H15C 109.5 . . ?
Si2 C16 H16A 109.5 . . ?
Si2 C16 H16B 109.5 . . ?
H16A C16 H16B 109.5 . . ?
Si2 C16 H16C 109.5 . . ?
H16A C16 H16C 109.5 . . ?
H16B C16 H16C 109.5 . . ?
C22 C17 C18 118.8(2) . . ?
C22 C17 N2 120.83(19) . . ?
C18 C17 N2 120.33(19) . . ?
C22 C17 K 70.78(11) . . ?
C18 C17 K 79.33(12) . . ?
N2 C17 K 119.51(12) . . ?
C19 C18 C17 119.3(2) . . ?
C19 C18 C23 119.0(2) . . ?
C17 C18 C23 121.6(2) . . ?
C19 C18 K 72.91(13) . . ?
C17 C18 K 76.61(12) . . ?
C23 C18 K 123.53(16) . . ?
C20 C19 C18 121.9(2) . . ?
C20 C19 K 72.50(14) . . ?
C18 C19 K 83.22(13) . . ?
C20 C19 H19 119 . . ?
C18 C19 H19 119 . . ?
K C19 H19 115.6 . . ?
C19 C20 C21 118.9(2) . . ?
C19 C20 K 82.92(15) . . ?
C21 C20 K 75.14(14) . . ?
C19 C20 H20 120.6 . . ?
C21 C20 H20 120.6 . . ?
K C20 H20 111.9 . . ?
C20 C21 C22 121.7(2) . . ?
C20 C21 K 79.42(15) . . ?
C22 C21 K 81.24(13) . . ?
C20 C21 H21 119.1 . . ?
C22 C21 H21 119.1 . . ?
K C21 H21 110.2 . . ?
C21 C22 C17 119.2(2) . . ?
C21 C22 C26 119.3(2) . . ?
C17 C22 C26 121.5(2) . . ?
C21 C22 K 73.24(13) . . ?
C17 C22 K 84.59(12) . . ?
C26 C22 K 114.20(13) . . ?
C18 C23 C24 113.5(2) . . ?
C18 C23 C25 110.1(3) . . ?
C24 C23 C25 108.9(2) . . ?
C18 C23 H23 108.1 . . ?
C24 C23 H23 108.1 . . ?
C25 C23 H23 108.1 . . ?
C23 C24 H24A 109.5 . . ?
C23 C24 H24B 109.5 . . ?
H24A C24 H24B 109.5 . . ?
C23 C24 H24C 109.5 . . ?
H24A C24 H24C 109.5 . . ?
H24B C24 H24C 109.5 . . ?
C23 C25 H25A 109.5 . . ?
C23 C25 H25B 109.5 . . ?
H25A C25 H25B 109.5 . . ?
C23 C25 H25C 109.5 . . ?
H25A C25 H25C 109.5 . . ?
H25B C25 H25C 109.5 . . ?
C22 C26 C28 110.3(2) . . ?
C22 C26 C27 112.61(19) . . ?
C28 C26 C27 110.5(2) . . ?
C22 C26 H26 107.7 . . ?
C28 C26 H26 107.7 . . ?
C27 C26 H26 107.7 . . ?
C26 C27 H27A 109.5 . . ?
C26 C27 H27B 109.5 . . ?
H27A C27 H27B 109.5 . . ?
C26 C27 H27C 109.5 . . ?
H27A C27 H27C 109.5 . . ?
H27B C27 H27C 109.5 . . ?
C26 C28 H28A 109.5 . . ?
C26 C28 H28B 109.5 . . ?
H28A C28 H28B 109.5 . . ?
C26 C28 H28C 109.5 . . ?
H28A C28 H28C 109.5 . . ?
H28B C28 H28C 109.5 . . ?

_iucr_refine_instructions_details 
;
TITL S18MDA21 in I2/a
CELL 1.5418 18.8952 13.1861 27.8641 90.000 100.042 90.000
ZERR 8.00   0.000376   0.000245   0.000547   0.0000   0.0019   0.0000
LATT 2
SYMM -x+1/2, y,-z
SFAC C H N O Si Cl K In
UNIT 224.00 368.00 16.00 8.00 16.00 16.00 8.00 8.00
BOND $H
ACTA
L.S. 4
FMAP 2
PLAN 5
TEMP -100
WGHT    0.041100    5.685800
FVAR       1.54903
IN    8    0.058253    0.312714    0.338551    11.00000    0.02309    0.01975 =
         0.01799    0.00041    0.00190   -0.00152
K     7    0.033840    0.535302    0.226106    11.00000    0.03673    0.03796 =
         0.02837    0.00232   -0.00045    0.00478
CL1   6   -0.042552    0.403340    0.294464    11.00000    0.02914    0.03635 =
         0.04810    0.01277   -0.00601    0.00190
CL2   6    0.075397    0.204283    0.272306    11.00000    0.04321    0.04997 =
         0.03523   -0.02139    0.01706   -0.01447
SI1   5    0.078578    0.280718    0.454011    11.00000    0.04022    0.03295 =
         0.01692   -0.00057    0.00411   -0.01249
SI2   5    0.203795    0.370416    0.409606    11.00000    0.02652    0.02614 =
         0.02004    0.00233   -0.00204   -0.00361
O     4    0.157558    0.328881    0.450376    11.00000    0.03650    0.03394 =
         0.01896    0.00263   -0.00202   -0.01134
N1    3    0.045227    0.225733    0.398762    11.00000    0.02928    0.02181 =
         0.01827    0.00171    0.00234   -0.00495
N2    3    0.142428    0.413470    0.360896    11.00000    0.02401    0.02106 =
         0.01929    0.00015    0.00021   -0.00141
C1    1    0.007932    0.131307    0.391709    11.00000    0.03075    0.02307 =
         0.01820    0.00214    0.00064   -0.00487
C2    1   -0.067998    0.127957    0.387109    11.00000    0.03146    0.03187 =
         0.02114   -0.00010    0.00442   -0.00572
C3    1   -0.103095    0.034888    0.379107    11.00000    0.03409    0.03836 =
         0.03056   -0.00047    0.00503   -0.01241
AFIX  43
H3    2   -0.154010    0.032847    0.375462    11.00000   -1.20000
AFIX   0
C4    1   -0.065672   -0.054782    0.376325    11.00000    0.04807    0.02851 =
         0.03299    0.00457   -0.00103   -0.01448
AFIX  43
H4    2   -0.090570   -0.117395    0.370544    11.00000   -1.20000
AFIX   0
C5    1    0.008487   -0.051556    0.382106    11.00000    0.04234    0.02271 =
         0.03862    0.00461   -0.00468   -0.00453
AFIX  43
H5    2    0.034350   -0.113014    0.380885    11.00000   -1.20000
AFIX   0
C6    1    0.046385    0.039678    0.389693    11.00000    0.03510    0.02468 =
         0.03254    0.00545   -0.00401   -0.00219
C7    1   -0.111562    0.221571    0.394824    11.00000    0.02851    0.03866 =
         0.02775   -0.00471    0.00812   -0.00412
AFIX  13
H7    2   -0.079134    0.281804    0.396082    11.00000   -1.20000
AFIX   0
C8    1   -0.137288    0.214156    0.444099    11.00000    0.04816    0.06105 =
         0.03394   -0.00577    0.01509   -0.00241
AFIX 137
H8A   2   -0.171916    0.158516    0.443011    11.00000   -1.50000
H8B   2   -0.160305    0.278022    0.450722    11.00000   -1.50000
H8C   2   -0.096041    0.201205    0.469972    11.00000   -1.50000
AFIX   0
C9    1   -0.175873    0.239550    0.354283    11.00000    0.03726    0.04836 =
         0.03703   -0.00391    0.00317    0.00452
AFIX 137
H9A   2   -0.159081    0.247862    0.323165    11.00000   -1.50000
H9B   2   -0.201312    0.300987    0.361432    11.00000   -1.50000
H9C   2   -0.208514    0.181344    0.352224    11.00000   -1.50000
AFIX   0
C10   1    0.128155    0.035899    0.397466    11.00000    0.03510    0.02705 =
         0.07184    0.00215   -0.00816    0.00095
AFIX  13
H10   2    0.146434    0.106748    0.403486    11.00000   -1.20000
AFIX   0
C11   1    0.158590   -0.028140    0.442747    11.00000    0.05892    0.06171 =
         0.09257    0.01159   -0.03329    0.00835
AFIX 137
H11A  2    0.151919   -0.100327    0.434875    11.00000   -1.50000
H11B  2    0.133223   -0.010998    0.469485    11.00000   -1.50000
H11C  2    0.209949   -0.013753    0.452631    11.00000   -1.50000
AFIX   0
C12   1    0.155587   -0.004215    0.353101    11.00000    0.03783    0.05216 =
         0.09766   -0.00009    0.01470    0.00880
AFIX 137
H12A  2    0.137621   -0.073279    0.345990    11.00000   -1.50000
H12B  2    0.208255   -0.004917    0.359589    11.00000   -1.50000
H12C  2    0.138610    0.039631    0.325056    11.00000   -1.50000
AFIX   0
C13   1    0.021925    0.387855    0.468753    11.00000    0.05508    0.05140 =
         0.04526   -0.02143    0.02335   -0.01574
AFIX 137
H13A  2    0.049366    0.428940    0.494872    11.00000   -1.50000
H13B  2   -0.021136    0.361047    0.479452    11.00000   -1.50000
H13C  2    0.007712    0.429991    0.439699    11.00000   -1.50000
AFIX   0
C14   1    0.086544    0.186911    0.504268    11.00000    0.07179    0.06497 =
         0.02558    0.01307   -0.00609   -0.03248
AFIX 137
H14A  2    0.128736    0.143971    0.503751    11.00000   -1.50000
H14B  2    0.043264    0.144597    0.500067    11.00000   -1.50000
H14C  2    0.091841    0.222602    0.535541    11.00000   -1.50000
AFIX   0
C15   1    0.266750    0.471923    0.436026    11.00000    0.03945    0.04132 =
         0.02879    0.00316   -0.00469   -0.01381
AFIX 137
H15A  2    0.239610    0.527456    0.447580    11.00000   -1.50000
H15B  2    0.292846    0.497466    0.411054    11.00000   -1.50000
H15C  2    0.301044    0.444457    0.463398    11.00000   -1.50000
AFIX   0
C16   1    0.256833    0.259898    0.393169    11.00000    0.03321    0.03598 =
         0.04196    0.00778   -0.00077    0.00810
AFIX 137
H16A  2    0.277396    0.222791    0.422805    11.00000   -1.50000
H16B  2    0.295645    0.284266    0.376964    11.00000   -1.50000
H16C  2    0.225249    0.214727    0.371124    11.00000   -1.50000
AFIX   0
C17   1    0.147169    0.502932    0.333327    11.00000    0.02298    0.02170 =
         0.01909   -0.00083    0.00043   -0.00385
C18   1    0.110606    0.592350    0.343388    11.00000    0.03539    0.02229 =
         0.02427   -0.00324    0.00279   -0.00017
C19   1    0.115426    0.679050    0.315524    11.00000    0.05096    0.01817 =
         0.03255   -0.00223    0.00094    0.00030
AFIX  43
H19   2    0.090061    0.738311    0.321963    11.00000   -1.20000
AFIX   0
C20   1    0.155959    0.681329    0.278863    11.00000    0.05243    0.02565 =
         0.03288    0.00682    0.00134   -0.00781
AFIX  43
H20   2    0.159301    0.741659    0.260756    11.00000   -1.20000
AFIX   0
C21   1    0.191626    0.594358    0.268917    11.00000    0.03836    0.03621 =
         0.02816    0.00796    0.00718   -0.00715
AFIX  43
H21   2    0.219792    0.595750    0.243818    11.00000   -1.20000
AFIX   0
C22   1    0.187335    0.504288    0.294857    11.00000    0.02329    0.03001 =
         0.02199    0.00165    0.00175   -0.00201
C23   1    0.068915    0.597302    0.385151    11.00000    0.06300    0.03074 =
         0.03719   -0.00171    0.02205    0.01236
AFIX  13
H23   2    0.066406    0.527248    0.398498    11.00000   -1.20000
AFIX   0
C24   1   -0.007862    0.636460    0.370028    11.00000    0.04807    0.04920 =
         0.05995   -0.01790    0.02055   -0.00356
AFIX 137
H24A  2   -0.006628    0.706646    0.358635    11.00000   -1.50000
H24B  2   -0.032786    0.633827    0.398039    11.00000   -1.50000
H24C  2   -0.033404    0.594019    0.343712    11.00000   -1.50000
AFIX   0
C25   1    0.108414    0.664876    0.425898    11.00000    0.07152    0.12199 =
         0.03677   -0.02986    0.00074    0.03890
AFIX 137
H25A  2    0.157680    0.640120    0.435916    11.00000   -1.50000
H25B  2    0.083282    0.663037    0.453823    11.00000   -1.50000
H25C  2    0.109561    0.734719    0.414035    11.00000   -1.50000
AFIX   0
C26   1    0.228128    0.411807    0.282536    11.00000    0.02491    0.03856 =
         0.02617    0.00077    0.00732    0.00317
AFIX  13
H26   2    0.214408    0.353617    0.302027    11.00000   -1.20000
AFIX   0
C27   1    0.209463    0.382825    0.228584    11.00000    0.04658    0.04481 =
         0.02745   -0.00188    0.00857    0.00705
AFIX 137
H27A  2    0.158122    0.366882    0.220318    11.00000   -1.50000
H27B  2    0.237663    0.323371    0.222388    11.00000   -1.50000
H27C  2    0.220660    0.439675    0.208524    11.00000   -1.50000
AFIX   0
C28   1    0.308973    0.428426    0.297409    11.00000    0.02691    0.06170 =
         0.04662   -0.00599    0.00742    0.00251
AFIX 137
H28A  2    0.324442    0.482440    0.277400    11.00000   -1.50000
H28B  2    0.334455    0.365557    0.292528    11.00000   -1.50000
H28C  2    0.319898    0.447945    0.331844    11.00000   -1.50000
AFIX   0
HKLF 4
REM  S18MDA21 in I2/a
REM R1 =  0.0248 for    5770 Fo > 4sig(Fo)  and  0.0277 for all    6256 data
REM    346 parameters refined using      0 restraints
END
;
####################################################################### 
# 
# This file contains crystal structure data downloaded from the 
# Cambridge Structural Database (CSD) hosted by the Cambridge 
# Crystallographic Data Centre (CCDC).
# 
# Full information about CCDC data access policies and citation 
# guidelines are available at http://www.ccdc.cam.ac.uk/access/V1 
# 
# Audit and citation data items may have been added by the CCDC. 
# Please retain this information to preserve the provenance of 
# this file and to allow appropriate attribution of the data. 
# 
#######################################################################

data_2-benzene
_database_code_depnum_ccdc_archive 'CCDC 1863654'
_audit_update_record             
;
2018-08-23 deposited with the CCDC.
2018-11-12 downloaded from the CCDC.
;

_audit_creation_date             2018-04-13T10:21:12-00:00
_audit_creation_method           'WinGX routine CIF_UPDATE'
_audit_conform_dict_name         cif_core.dic
_audit_conform_dict_version      2.4.3
_audit_conform_dict_location     ftp://ftp.iucr.org/pub/cif_core.dic

#----------------------------------------------------------------------------#
#                   CHEMICAL INFORMATION                                     #
#----------------------------------------------------------------------------#

_chemical_formula_moiety         'C28 H46 Cl2 In K N2 O Si2, C3 H3'
_chemical_formula_sum            'C31 H49 Cl2 In K N2 O Si2'
_chemical_formula_weight         746.72

#----------------------------------------------------------------------------#
#                   UNIT CELL INFORMATION                                    #
#----------------------------------------------------------------------------#

_symmetry_cell_setting           monoclinic
_symmetry_space_group_name_H-M   'I 2/a'
_symmetry_space_group_name_Hall  '-I 2ya'
_symmetry_Int_Tables_number      15
loop_
_symmetry_equiv_pos_as_xyz
'x, y, z'
'-x+1/2, y, -z'
'x+1/2, y+1/2, z+1/2'
'-x+1, y+1/2, -z+1/2'
'-x, -y, -z'
'x-1/2, -y, z'
'-x+1/2, -y+1/2, -z+1/2'
'x, -y+1/2, z+1/2'

_cell_length_a                   18.7078(2)
_cell_length_b                   13.15883(13)
_cell_length_c                   30.1739(4)
_cell_angle_alpha                90
_cell_angle_beta                 101.7304(12)
_cell_angle_gamma                90
_cell_volume                     7272.85(14)
_cell_formula_units_Z            8
_cell_measurement_temperature    120.0(1)
_cell_measurement_reflns_used    18797
_cell_measurement_theta_min      4.107
_cell_measurement_theta_max      73.489
_cell_measurement_wavelength     1.54184

#----------------------------------------------------------------------------#
#                   CRYSTAL INFORMATION                                      #
#----------------------------------------------------------------------------#

_exptl_crystal_description       block
_exptl_crystal_colour            colourless
_exptl_crystal_size_max          0.326
_exptl_crystal_size_mid          0.221
_exptl_crystal_size_min          0.137
_exptl_crystal_density_diffrn    1.364
_exptl_crystal_density_method    'not measured'
_exptl_crystal_F_000             3096.0
loop_
_exptl_crystal_face_index_h
_exptl_crystal_face_index_k
_exptl_crystal_face_index_l
_exptl_crystal_face_perp_dist
11 0 4 0.1083
7 -7 1 0.132
-1 -8 -3 0.1647
-3 -8 -4 0.1672
-11 0 -4 0.0946
0 6 14 0.0864
5 8 -2 0.131
4 0 -19 0.0678
3 -2 -19 0.0671
-5 -2 19 0.0686
6 5 -14 0.1196
-7 0 -14 0.0826
6 -3 13 0.0988
7 1 14 0.0875
7 -6 -9 0.1105
12 0 -8 0.1096
-12 0 8 0.1066
6 -6 -13 0.0973
0 -2 -19 0.0604
1 1 -19 0.0503
-6 7 5 0.1667


#----------------------------------------------------------------------------#
#                   ABSORPTION CORRECTION                                    #
#----------------------------------------------------------------------------#

_exptl_absorpt_coefficient_mu    8.385
_exptl_absorpt_correction_type   gaussian
_exptl_absorpt_process_details   
;
        CrysAlisPro 1.171.38.46 (Rigaku Oxford Diffraction, 2015)
Numerical absorption correction based on gaussian integration over
                        a multifaceted crystal model
        Empirical absorption correction using spherical harmonics,
 implemented in SCALE3 ABSPACK scaling algorithm.
;
_exptl_absorpt_correction_T_min  0.231
_exptl_absorpt_correction_T_max  0.836

#----------------------------------------------------------------------------#
#                   DATA COLLECTION                                          #
#----------------------------------------------------------------------------#

_diffrn_source                   'micro-focus sealed X-ray tube'
_diffrn_ambient_temperature      120.00(10)
_diffrn_radiation_wavelength     1.54184
_diffrn_radiation_type           'Cu K\a'
_diffrn_radiation_monochromator  mirror
_diffrn_radiation_probe          x-ray
_diffrn_detector                 'CCD plate'
_diffrn_detector_area_resol_mean 8.0856
_diffrn_orient_matrix_type       
'CrysAlisPro convention (1999,Acta A55,543-557)'
_diffrn_orient_matrix_ub_11      0.0010047
_diffrn_orient_matrix_ub_12      -0.0254049
_diffrn_orient_matrix_ub_13      0.0499748
_diffrn_orient_matrix_ub_21      0.0797036
_diffrn_orient_matrix_ub_22      -0.0361492
_diffrn_orient_matrix_ub_23      0.0059658
_diffrn_orient_matrix_ub_31      0.0267617
_diffrn_orient_matrix_ub_32      0.1084095
_diffrn_orient_matrix_ub_33      0.013688
_diffrn_measurement_device       'four-circle diffractometer'
_diffrn_measurement_device_type  'SuperNova, Dual, Cu at zero, EosS2'
_diffrn_measurement_method       '\w scans'
_diffrn_reflns_av_R_equivalents  0.0273
_diffrn_reflns_av_unetI/netI     0.034
_diffrn_reflns_number            24978
_diffrn_reflns_limit_h_min       -21
_diffrn_reflns_limit_h_max       22
_diffrn_reflns_limit_k_min       -13
_diffrn_reflns_limit_k_max       15
_diffrn_reflns_limit_l_min       -34
_diffrn_reflns_limit_l_max       36
_diffrn_reflns_theta_min         3.6771
_diffrn_reflns_theta_max         68.2491
_diffrn_reflns_theta_full        68.1328
_diffrn_measured_fraction_theta_full 0.9993
_diffrn_measured_fraction_theta_max 0.9993
_diffrn_reflns_Laue_measured_fraction_full 1
_diffrn_reflns_Laue_measured_fraction_max 1
_diffrn_reflns_point_group_measured_fraction_full 1
_diffrn_reflns_point_group_measured_fraction_max 1
_reflns_number_total             6662
_reflns_number_gt                6546
_reflns_threshold_expression     'I > 2\s(I)'

#----------------------------------------------------------------------------#
#                   COMPUTER PROGRAMS USED                                   #
#----------------------------------------------------------------------------#

_computing_data_collection       'CrysAlisPro 1.171.38.46 (Rigaku OD, 2015)'
_computing_cell_refinement       'CrysAlisPro 1.171.38.46 (Rigaku OD, 2015)'
_computing_data_reduction        'CrysAlisPro 1.171.38.46 (Rigaku OD, 2015)'
_computing_structure_refinement  'SHELXL-2014/6 (Sheldrick, 2014)'
_computing_molecular_graphics    'Ortep for Windows (Farrugia, 2012)'
_computing_publication_material  'WinGX publication routines (Farrugia, 2012)'

#----------------------------------------------------------------------------#
#                   STRUCTURE SOLUTION
#----------------------------------------------------------------------------#

_atom_sites_solution_hydrogens   geom

#----------------------------------------------------------------------------#
#                   REFINEMENT INFORMATION                                   #
#----------------------------------------------------------------------------#

_refine_ls_structure_factor_coef Fsqd
_refine_ls_matrix_type           full
_refine_ls_weighting_scheme      calc
_refine_ls_weighting_details     
'w=1/[\s^2^(Fo^2^)+(0.0363P)^2^+7.4786P] where P=(Fo^2^+2Fc^2^)/3'
_refine_ls_hydrogen_treatment    constr
_refine_ls_extinction_method     none
_refine_ls_number_reflns         6662
_refine_ls_number_parameters     373
_refine_ls_number_restraints     0
_refine_ls_number_constraints    0
_refine_ls_R_factor_all          0.0252
_refine_ls_R_factor_gt           0.0248
_refine_ls_wR_factor_ref         0.0652
_refine_ls_wR_factor_gt          0.0649
_refine_ls_goodness_of_fit_ref   1.073
_refine_ls_restrained_S_all      1.073
_refine_ls_shift/su_max          0.001
_refine_ls_shift/su_mean         0
_refine_diff_density_max         0.603
_refine_diff_density_min         -0.604
_refine_diff_density_rms         0.069

#----------------------------------------------------------------------------#
#                   ATOMIC TYPES, COORDINATES AND THERMAL PARAMETERS         #
#----------------------------------------------------------------------------#

loop_
_atom_type_symbol
_atom_type_description
_atom_type_scat_dispersion_real
_atom_type_scat_dispersion_imag
_atom_type_scat_source
C C 0.0181 0.0091 'International Tables Vol C Tables 4.2.6.8 and 6.1.1.4'
H H 0 0 'International Tables Vol C Tables 4.2.6.8 and 6.1.1.4'
N N 0.0311 0.018 'International Tables Vol C Tables 4.2.6.8 and 6.1.1.4'
O O 0.0492 0.0322 'International Tables Vol C Tables 4.2.6.8 and 6.1.1.4'
Si Si 0.2541 0.3302 'International Tables Vol C Tables 4.2.6.8 and 6.1.1.4'
Cl Cl 0.3639 0.7018 'International Tables Vol C Tables 4.2.6.8 and 6.1.1.4'
K K 0.3868 1.0657 'International Tables Vol C Tables 4.2.6.8 and 6.1.1.4'
In In 0.0822 5.0449 'International Tables Vol C Tables 4.2.6.8 and 6.1.1.4'

loop_
_atom_site_label
_atom_site_type_symbol
_atom_site_fract_x
_atom_site_fract_y
_atom_site_fract_z
_atom_site_U_iso_or_equiv
_atom_site_adp_type
_atom_site_occupancy
_atom_site_calc_flag
_atom_site_disorder_assembly
_atom_site_disorder_group
In In 0.00924(2) 0.31993(2) 0.16715(2) 0.01840(5) Uani 1 d . .
K K -0.04749(2) 0.04082(3) 0.22687(2) 0.02794(10) Uani 1 d . .
Cl1 Cl 0.06311(3) 0.20992(5) 0.22829(2) 0.03658(12) Uani 1 d . .
Cl2 Cl -0.06767(3) 0.41020(4) 0.20817(2) 0.03625(12) Uani 1 d . .
Si1 Si -0.03414(3) 0.29150(4) 0.05967(2) 0.02477(11) Uani 1 d . .
Si2 Si 0.11728(3) 0.38008(4) 0.10197(2) 0.02131(11) Uani 1 d . .
O O 0.04799(8) 0.33916(12) 0.06374(5) 0.0278(3) Uani 1 d . .
N1 N -0.03770(9) 0.23526(12) 0.11068(5) 0.0206(3) Uani 1 d . .
N2 N 0.08152(8) 0.42162(12) 0.14700(5) 0.0199(3) Uani 1 d . .
C1 C -0.07079(11) 0.14012(14) 0.11702(6) 0.0203(4) Uani 1 d . .
C2 C -0.14523(11) 0.13513(15) 0.12048(6) 0.0233(4) Uani 1 d . .
C3 C -0.17578(11) 0.04108(17) 0.12748(7) 0.0299(4) Uani 1 d . .
H3 H -0.2255 0.038 0.1301 0.036 Uiso 1 calc . .
C4 C -0.13558(12) -0.04761(16) 0.13065(7) 0.0303(4) Uani 1 d . .
H4 H -0.1573 -0.1108 0.1355 0.036 Uiso 1 calc . .
C5 C -0.06319(12) -0.04343(15) 0.12668(7) 0.0268(4) Uani 1 d . .
H5 H -0.0357 -0.1045 0.1284 0.032 Uiso 1 calc . .
C6 C -0.02972(11) 0.04901(15) 0.12016(6) 0.0224(4) Uani 1 d . .
C7 C -0.19429(11) 0.22879(16) 0.11316(7) 0.0269(4) Uani 1 d . .
H7 H -0.1624 0.2897 0.1131 0.032 Uiso 1 calc . .
C8 C -0.23807(13) 0.24387(19) 0.15009(8) 0.0380(5) Uani 1 d . .
H8A H -0.272 0.187 0.1497 0.057 Uiso 1 calc . .
H8B H -0.2657 0.3075 0.1447 0.057 Uiso 1 calc . .
H8C H -0.2047 0.2468 0.1797 0.057 Uiso 1 calc . .
C9 C -0.24547(14) 0.2221(2) 0.06659(8) 0.0418(6) Uani 1 d . .
H9A H -0.2166 0.2121 0.0432 0.063 Uiso 1 calc . .
H9B H -0.2736 0.2852 0.0605 0.063 Uiso 1 calc . .
H9C H -0.279 0.1647 0.0662 0.063 Uiso 1 calc . .
C10 C 0.04924(12) 0.04681(16) 0.11491(8) 0.0321(5) Uani 1 d . .
H10 H 0.065 0.1183 0.1111 0.038 Uiso 1 calc . .
C11 C 0.05783(18) -0.0139(3) 0.07282(10) 0.0577(8) Uani 1 d . .
H11A H 0.0528 -0.0866 0.0785 0.087 Uiso 1 calc . .
H11B H 0.1061 -0.0007 0.0662 0.087 Uiso 1 calc . .
H11C H 0.02 0.007 0.0469 0.087 Uiso 1 calc . .
C12 C 0.10042(13) 0.0015(2) 0.15547(10) 0.0485(6) Uani 1 d . .
H12A H 0.0975 0.0408 0.1826 0.073 Uiso 1 calc . .
H12B H 0.1505 0.0033 0.1505 0.073 Uiso 1 calc . .
H12C H 0.0863 -0.0691 0.1596 0.073 Uiso 1 calc . .
C13 C -0.09990(13) 0.39943(19) 0.04566(9) 0.0407(5) Uani 1 d . .
H13A H -0.1026 0.4368 0.0734 0.061 Uiso 1 calc . .
H13B H -0.1483 0.3729 0.032 0.061 Uiso 1 calc . .
H13C H -0.0832 0.4452 0.0242 0.061 Uiso 1 calc . .
C14 C -0.05228(16) 0.1976(2) 0.01277(8) 0.0412(6) Uani 1 d . .
H14A H -0.0699 0.2331 -0.0159 0.062 Uiso 1 calc . .
H14B H -0.0894 0.1491 0.0181 0.062 Uiso 1 calc . .
H14C H -0.0071 0.1612 0.0114 0.062 Uiso 1 calc . .
C15 C 0.16634(13) 0.48341(17) 0.07845(8) 0.0324(5) Uani 1 d . .
H15A H 0.1915 0.4551 0.0558 0.049 Uiso 1 calc . .
H15B H 0.2021 0.5146 0.1029 0.049 Uiso 1 calc . .
H15C H 0.1312 0.535 0.0643 0.049 Uiso 1 calc . .
C16 C 0.18134(12) 0.27032(16) 0.11655(8) 0.0307(4) Uani 1 d . .
H16A H 0.1609 0.2216 0.1351 0.046 Uiso 1 calc . .
H16B H 0.2285 0.2949 0.1335 0.046 Uiso 1 calc . .
H16C H 0.1882 0.237 0.0887 0.046 Uiso 1 calc . .
C17 C 0.10096(10) 0.51069(14) 0.17342(6) 0.0204(4) Uani 1 d . .
C18 C 0.05767(11) 0.59961(15) 0.16446(7) 0.0250(4) Uani 1 d . .
C19 C 0.07838(14) 0.68660(15) 0.19063(8) 0.0323(5) Uani 1 d . .
H19 H 0.0492 0.7461 0.1849 0.039 Uiso 1 calc . .
C20 C 0.14026(14) 0.68810(16) 0.22463(8) 0.0353(5) Uani 1 d . .
H20 H 0.1541 0.7484 0.2415 0.042 Uiso 1 calc . .
C21 C 0.18173(12) 0.60087(18) 0.23383(8) 0.0328(5) Uani 1 d . .
H21 H 0.2242 0.602 0.2572 0.039 Uiso 1 calc . .
C22 C 0.16272(11) 0.51089(16) 0.20955(7) 0.0245(4) Uani 1 d . .
C23 C -0.00935(13) 0.60348(16) 0.12648(8) 0.0333(5) Uani 1 d . .
H23 H -0.0215 0.5321 0.1163 0.04 Uiso 1 calc . .
C24 C -0.07643(14) 0.6485(2) 0.14053(10) 0.0438(6) Uani 1 d . .
H24A H -0.086 0.6121 0.167 0.066 Uiso 1 calc . .
H24B H -0.1187 0.642 0.1155 0.066 Uiso 1 calc . .
H24C H -0.0677 0.7205 0.1481 0.066 Uiso 1 calc . .
C25 C 0.00669(18) 0.6622(3) 0.08611(10) 0.0595(9) Uani 1 d . .
H25A H 0.0178 0.733 0.0948 0.089 Uiso 1 calc . .
H25B H -0.0361 0.6597 0.0612 0.089 Uiso 1 calc . .
H25C H 0.0486 0.6315 0.0763 0.089 Uiso 1 calc . .
C26 C 0.20948(10) 0.41700(17) 0.22121(7) 0.0272(4) Uani 1 d . .
H26 H 0.185 0.3597 0.2022 0.033 Uiso 1 calc . .
C27 C 0.21806(13) 0.38621(19) 0.27093(8) 0.0362(5) Uani 1 d . .
H27A H 0.2386 0.4432 0.2903 0.054 Uiso 1 calc . .
H27B H 0.2509 0.3276 0.2772 0.054 Uiso 1 calc . .
H27C H 0.1702 0.3682 0.2771 0.054 Uiso 1 calc . .
C28 C 0.28437(12) 0.4333(2) 0.20933(9) 0.0435(6) Uani 1 d . .
H28A H 0.278 0.4542 0.1776 0.065 Uiso 1 calc . .
H28B H 0.3122 0.3697 0.2139 0.065 Uiso 1 calc . .
H28C H 0.3108 0.4863 0.2288 0.065 Uiso 1 calc . .
C29 C 0.2859(2) 0.2639(4) 0.00930(12) 0.0803(12) Uani 1 d . .
H29 H 0.3107 0.3267 0.0162 0.096 Uiso 1 calc . .
C30 C 0.3232(2) 0.1756(4) 0.01832(14) 0.0840(13) Uani 1 d . .
H30 H 0.374 0.1767 0.031 0.101 Uiso 1 calc . .
C31 C 0.2874(3) 0.0842(4) 0.00919(14) 0.0869(13) Uani 1 d . .
H31 H 0.3133 0.022 0.0153 0.104 Uiso 1 calc . .

loop_
_atom_site_aniso_label
_atom_site_aniso_U_11
_atom_site_aniso_U_22
_atom_site_aniso_U_33
_atom_site_aniso_U_23
_atom_site_aniso_U_13
_atom_site_aniso_U_12
In 0.02206(8) 0.01761(8) 0.01589(8) -0.00160(4) 0.00471(5) -0.00314(4)
K 0.0337(2) 0.0287(2) 0.0232(2) 0.00062(16) 0.00996(17) -0.00361(17)
Cl1 0.0335(3) 0.0442(3) 0.0276(2) 0.0157(2) -0.0043(2) -0.0089(2)
Cl2 0.0377(3) 0.0340(3) 0.0436(3) -0.0122(2) 0.0235(2) -0.0041(2)
Si1 0.0326(3) 0.0247(3) 0.0154(2) 0.0006(2) 0.0012(2) -0.0051(2)
Si2 0.0268(2) 0.0197(2) 0.0193(2) -0.00023(19) 0.00913(19) -0.00160(19)
O 0.0366(8) 0.0301(7) 0.0175(6) -0.0014(6) 0.0078(6) -0.0078(6)
N1 0.0248(8) 0.0200(8) 0.0164(7) -0.0025(6) 0.0028(6) -0.0031(6)
N2 0.0235(7) 0.0170(7) 0.0200(7) -0.0012(6) 0.0060(6) -0.0026(6)
C1 0.0272(9) 0.0191(9) 0.0141(8) -0.0019(7) 0.0030(7) -0.0030(7)
C2 0.0251(9) 0.0233(10) 0.0203(9) -0.0003(7) 0.0022(7) -0.0011(8)
C3 0.0262(10) 0.0322(11) 0.0312(10) 0.0022(9) 0.0059(8) -0.0047(8)
C4 0.0366(11) 0.0241(10) 0.0306(10) 0.0006(8) 0.0078(9) -0.0091(9)
C5 0.0341(10) 0.0188(9) 0.0275(10) -0.0046(8) 0.0065(8) -0.0030(8)
C6 0.0276(10) 0.0199(9) 0.0194(9) -0.0045(7) 0.0043(7) -0.0023(7)
C7 0.0228(9) 0.0294(10) 0.0270(10) 0.0036(8) 0.0016(8) 0.0014(8)
C8 0.0380(12) 0.0400(12) 0.0386(12) 0.0052(10) 0.0144(10) 0.0092(10)
C9 0.0397(13) 0.0449(14) 0.0348(12) 0.0025(11) -0.0063(10) 0.0073(11)
C10 0.0324(11) 0.0203(10) 0.0474(13) -0.0037(9) 0.0172(10) 0.0009(8)
C11 0.0600(17) 0.074(2) 0.0463(15) -0.0046(15) 0.0286(14) 0.0128(16)
C12 0.0291(12) 0.0660(18) 0.0497(15) -0.0091(13) 0.0066(10) 0.0091(12)
C13 0.0402(12) 0.0368(12) 0.0395(12) 0.0155(10) -0.0048(10) 0.0005(10)
C14 0.0603(16) 0.0420(13) 0.0208(10) -0.0068(9) 0.0069(10) -0.0175(12)
C15 0.0393(11) 0.0302(11) 0.0315(11) 0.0021(9) 0.0161(9) -0.0062(9)
C16 0.0329(11) 0.0265(10) 0.0349(11) -0.0034(9) 0.0121(9) 0.0018(8)
C17 0.0239(9) 0.0190(9) 0.0202(8) 0.0007(7) 0.0090(7) -0.0038(7)
C18 0.0338(10) 0.0183(9) 0.0247(9) 0.0028(7) 0.0102(8) -0.0029(8)
C19 0.0490(14) 0.0183(10) 0.0326(12) 0.0000(8) 0.0154(10) -0.0027(8)
C20 0.0509(14) 0.0242(10) 0.0342(12) -0.0109(9) 0.0171(11) -0.0132(9)
C21 0.0329(11) 0.0359(12) 0.0300(11) -0.0084(9) 0.0071(9) -0.0104(9)
C22 0.0243(9) 0.0276(10) 0.0236(9) -0.0042(8) 0.0093(7) -0.0049(8)
C23 0.0441(12) 0.0216(10) 0.0311(11) 0.0048(8) 0.0004(9) 0.0074(9)
C24 0.0389(13) 0.0442(14) 0.0490(14) 0.0153(12) 0.0106(11) 0.0016(11)
C25 0.0646(19) 0.083(2) 0.0357(14) 0.0244(15) 0.0202(13) 0.0370(17)
C26 0.0201(9) 0.0351(11) 0.0254(10) -0.0045(8) 0.0022(7) -0.0002(8)
C27 0.0376(12) 0.0406(13) 0.0279(11) -0.0033(9) 0.0005(9) 0.0006(10)
C28 0.0246(11) 0.0590(16) 0.0478(14) 0.0029(12) 0.0096(10) 0.0032(11)
C29 0.104(3) 0.091(3) 0.0411(17) 0.0135(18) 0.0024(17) -0.018(2)
C30 0.066(2) 0.120(4) 0.062(2) 0.022(2) 0.0028(19) -0.006(2)
C31 0.112(3) 0.087(3) 0.060(2) 0.014(2) 0.014(2) 0.029(3)


#----------------------------------------------------------------------------#
#                   MOLECULAR GEOMETRY                                       #
#----------------------------------------------------------------------------#

_geom_special_details            
;
 All esds (except the esd in the dihedral angle between two l.s. planes)
 are estimated using the full covariance matrix.  The cell esds are taken
 into account individually in the estimation of esds in distances, angles
 and torsion angles; correlations between esds in cell parameters are only
 used when they are defined by crystal symmetry.  An approximate (isotropic)
 treatment of cell esds is used for estimating esds involving l.s. planes.

 The benzene solvate is located on a two-fold rotation axis.

;
loop_
_geom_bond_atom_site_label_1
_geom_bond_atom_site_label_2
_geom_bond_distance
_geom_bond_site_symmetry_2
_geom_bond_publ_flag
In N1 2.0755(15) . ?
In N2 2.0792(15) . ?
In Cl2 2.3952(5) . ?
In Cl1 2.3997(5) . ?
K Cl1 3.0330(7) . ?
K C21 3.090(2) 4_445 ?
K Cl2 3.1176(7) 4_445 ?
K C20 3.153(2) 4_445 ?
K C5 3.177(2) . ?
K C22 3.1883(19) 4_445 ?
K C4 3.249(2) . ?
K C19 3.286(2) 4_445 ?
K C6 3.3051(19) . ?
K C17 3.3814(18) 4_445 ?
K C18 3.412(2) 4_445 ?
K C3 3.439(2) . ?
Cl2 K 3.1177(7) 4_455 ?
Si1 O 1.6410(15) . ?
Si1 N1 1.7214(16) . ?
Si1 C14 1.857(2) . ?
Si1 C13 1.870(2) . ?
Si2 O 1.6409(15) . ?
Si2 N2 1.7211(16) . ?
Si2 C15 1.860(2) . ?
Si2 C16 1.871(2) . ?
N1 C1 1.426(2) . ?
N2 C17 1.423(2) . ?
C1 C6 1.417(3) . ?
C1 C2 1.419(3) . ?
C2 C3 1.397(3) . ?
C2 C7 1.526(3) . ?
C3 C4 1.381(3) . ?
C3 H3 0.95 . ?
C4 C5 1.385(3) . ?
C4 H4 0.95 . ?
C5 C6 1.400(3) . ?
C5 H5 0.95 . ?
C6 C10 1.518(3) . ?
C7 C8 1.524(3) . ?
C7 C9 1.534(3) . ?
C7 H7 1 . ?
C8 H8A 0.98 . ?
C8 H8B 0.98 . ?
C8 H8C 0.98 . ?
C9 H9A 0.98 . ?
C9 H9B 0.98 . ?
C9 H9C 0.98 . ?
C10 C12 1.515(4) . ?
C10 C11 1.536(3) . ?
C10 H10 1 . ?
C11 H11A 0.98 . ?
C11 H11B 0.98 . ?
C11 H11C 0.98 . ?
C12 H12A 0.98 . ?
C12 H12B 0.98 . ?
C12 H12C 0.98 . ?
C13 H13A 0.98 . ?
C13 H13B 0.98 . ?
C13 H13C 0.98 . ?
C14 H14A 0.98 . ?
C14 H14B 0.98 . ?
C14 H14C 0.98 . ?
C15 H15A 0.98 . ?
C15 H15B 0.98 . ?
C15 H15C 0.98 . ?
C16 H16A 0.98 . ?
C16 H16B 0.98 . ?
C16 H16C 0.98 . ?
C17 C18 1.417(3) . ?
C17 C22 1.418(3) . ?
C17 K 3.3815(18) 4_455 ?
C18 C19 1.400(3) . ?
C18 C23 1.518(3) . ?
C18 K 3.412(2) 4_455 ?
C19 C20 1.382(4) . ?
C19 K 3.286(2) 4_455 ?
C19 H19 0.95 . ?
C20 C21 1.382(3) . ?
C20 K 3.153(2) 4_455 ?
C20 H20 0.95 . ?
C21 C22 1.400(3) . ?
C21 K 3.090(2) 4_455 ?
C21 H21 0.95 . ?
C22 C26 1.513(3) . ?
C22 K 3.1884(19) 4_455 ?
C23 C25 1.523(3) . ?
C23 C24 1.524(3) . ?
C23 H23 1 . ?
C24 H24A 0.98 . ?
C24 H24B 0.98 . ?
C24 H24C 0.98 . ?
C25 H25A 0.98 . ?
C25 H25B 0.98 . ?
C25 H25C 0.98 . ?
C26 C28 1.530(3) . ?
C26 C27 1.531(3) . ?
C26 H26 1 . ?
C27 H27A 0.98 . ?
C27 H27B 0.98 . ?
C27 H27C 0.98 . ?
C28 H28A 0.98 . ?
C28 H28B 0.98 . ?
C28 H28C 0.98 . ?
C29 C29 1.346(8) 2 ?
C29 C30 1.354(6) . ?
C29 H29 0.95 . ?
C30 C31 1.376(6) . ?
C30 H30 0.95 . ?
C31 C31 1.397(9) 2 ?
C31 H31 0.95 . ?

loop_
_geom_angle_atom_site_label_1
_geom_angle_atom_site_label_2
_geom_angle_atom_site_label_3
_geom_angle
_geom_angle_site_symmetry_1
_geom_angle_site_symmetry_3
_geom_angle_publ_flag
N1 In N2 107.29(6) . . ?
N1 In Cl2 119.48(5) . . ?
N2 In Cl2 109.07(4) . . ?
N1 In Cl1 110.41(5) . . ?
N2 In Cl1 114.62(5) . . ?
Cl2 In Cl1 95.99(2) . . ?
Cl1 K C21 114.35(5) . 4_445 ?
Cl1 K Cl2 90.766(18) . 4_445 ?
C21 K Cl2 114.29(4) 4_445 4_445 ?
Cl1 K C20 88.90(5) . 4_445 ?
C21 K C20 25.54(6) 4_445 4_445 ?
Cl2 K C20 114.98(5) 4_445 4_445 ?
Cl1 K C5 101.55(4) . . ?
C21 K C5 121.96(6) 4_445 . ?
Cl2 K C5 108.92(4) 4_445 . ?
C20 K C5 134.67(6) 4_445 . ?
Cl1 K C22 128.68(4) . 4_445 ?
C21 K C22 25.70(5) 4_445 4_445 ?
Cl2 K C22 91.09(4) 4_445 4_445 ?
C20 K C22 45.04(6) 4_445 4_445 ?
C5 K C22 125.91(6) . 4_445 ?
Cl1 K C4 119.74(4) . . ?
C21 K C4 97.49(6) 4_445 . ?
Cl2 K C4 121.64(4) 4_445 . ?
C20 K C4 114.07(7) 4_445 . ?
C5 K C4 24.86(5) . . ?
C22 K C4 102.20(5) 4_445 . ?
Cl1 K C19 77.61(4) . 4_445 ?
C21 K C19 43.79(6) 4_445 4_445 ?
Cl2 K C19 92.93(4) 4_445 4_445 ?
C20 K C19 24.68(7) 4_445 4_445 ?
C5 K C19 158.15(6) . 4_445 ?
C22 K C19 51.07(6) 4_445 4_445 ?
C4 K C19 138.66(6) . 4_445 ?
Cl1 K C6 77.67(4) . . ?
C21 K C6 128.03(6) 4_445 . ?
Cl2 K C6 115.91(4) 4_445 . ?
C20 K C6 127.29(6) 4_445 . ?
C5 K C6 24.85(5) . . ?
C22 K C6 143.56(5) 4_445 . ?
C4 K C6 43.47(5) . . ?
C19 K C6 141.91(5) 4_445 . ?
Cl1 K C17 113.44(4) . 4_445 ?
C21 K C17 43.78(5) 4_445 4_445 ?
Cl2 K C17 70.58(3) 4_445 4_445 ?
C20 K C17 50.86(5) 4_445 4_445 ?
C5 K C17 144.98(5) . 4_445 ?
C22 K C17 24.71(5) 4_445 4_445 ?
C4 K C17 124.42(5) . 4_445 ?
C19 K C17 42.69(5) 4_445 4_445 ?
C6 K C17 167.73(5) . 4_445 ?
Cl1 K C18 89.50(4) . 4_445 ?
C21 K C18 50.56(6) 4_445 4_445 ?
Cl2 K C18 71.78(4) 4_445 4_445 ?
C20 K C18 43.20(6) 4_445 4_445 ?
C5 K C18 168.88(5) . 4_445 ?
C22 K C18 43.37(5) 4_445 4_445 ?
C4 K C18 145.37(5) . 4_445 ?
C19 K C18 24.03(5) 4_445 4_445 ?
C6 K C18 164.83(5) . 4_445 ?
C17 K C18 24.08(5) 4_445 4_445 ?
Cl1 K C3 111.39(4) . . ?
C21 K C3 81.77(6) 4_445 . ?
Cl2 K C3 145.01(4) 4_445 . ?
C20 K C3 92.97(6) 4_445 . ?
C5 K C3 42.05(5) . . ?
C22 K C3 95.02(5) 4_445 . ?
C4 K C3 23.61(5) . . ?
C19 K C3 117.45(6) 4_445 . ?
C6 K C3 48.78(5) . . ?
C17 K C3 119.72(5) 4_445 . ?
C18 K C3 132.26(5) 4_445 . ?
In Cl1 K 104.657(19) . . ?
In Cl2 K 100.802(19) . 4_455 ?
O Si1 N1 107.65(8) . . ?
O Si1 C14 109.54(10) . . ?
N1 Si1 C14 111.17(10) . . ?
O Si1 C13 106.83(10) . . ?
N1 Si1 C13 112.67(10) . . ?
C14 Si1 C13 108.85(13) . . ?
O Si2 N2 106.31(8) . . ?
O Si2 C15 110.63(9) . . ?
N2 Si2 C15 111.73(9) . . ?
O Si2 C16 106.77(9) . . ?
N2 Si2 C16 113.12(9) . . ?
C15 Si2 C16 108.17(10) . . ?
Si2 O Si1 140.52(9) . . ?
C1 N1 Si1 126.43(12) . . ?
C1 N1 In 118.93(12) . . ?
Si1 N1 In 114.61(8) . . ?
C17 N2 Si2 127.44(12) . . ?
C17 N2 In 118.27(11) . . ?
Si2 N2 In 114.01(8) . . ?
C6 C1 C2 118.87(17) . . ?
C6 C1 N1 120.49(17) . . ?
C2 C1 N1 120.64(17) . . ?
C6 C1 K 70.11(10) . . ?
C2 C1 K 81.29(11) . . ?
N1 C1 K 118.67(11) . . ?
C3 C2 C1 119.33(18) . . ?
C3 C2 C7 119.01(18) . . ?
C1 C2 C7 121.49(17) . . ?
C4 C3 C2 121.69(19) . . ?
C4 C3 K 70.43(12) . . ?
C2 C3 K 84.16(12) . . ?
C4 C3 H3 119.2 . . ?
C2 C3 H3 119.2 . . ?
K C3 H3 116.6 . . ?
C3 C4 C5 119.27(19) . . ?
C3 C4 K 85.95(13) . . ?
C5 C4 K 74.68(12) . . ?
C3 C4 H4 120.4 . . ?
C5 C4 H4 120.4 . . ?
K C4 H4 109.3 . . ?
C4 C5 C6 121.31(19) . . ?
C4 C5 K 80.46(12) . . ?
C6 C5 K 82.70(11) . . ?
C4 C5 H5 119.3 . . ?
C6 C5 H5 119.3 . . ?
K C5 H5 107.4 . . ?
C5 C6 C1 119.52(18) . . ?
C5 C6 C10 118.07(18) . . ?
C1 C6 C10 122.36(18) . . ?
C5 C6 K 72.45(11) . . ?
C1 C6 K 86.12(11) . . ?
C10 C6 K 113.19(13) . . ?
C8 C7 C2 113.34(17) . . ?
C8 C7 C9 110.44(19) . . ?
C2 C7 C9 109.35(18) . . ?
C8 C7 H7 107.8 . . ?
C2 C7 H7 107.8 . . ?
C9 C7 H7 107.8 . . ?
C7 C8 H8A 109.5 . . ?
C7 C8 H8B 109.5 . . ?
H8A C8 H8B 109.5 . . ?
C7 C8 H8C 109.5 . . ?
H8A C8 H8C 109.5 . . ?
H8B C8 H8C 109.5 . . ?
C7 C9 H9A 109.5 . . ?
C7 C9 H9B 109.5 . . ?
H9A C9 H9B 109.5 . . ?
C7 C9 H9C 109.5 . . ?
H9A C9 H9C 109.5 . . ?
H9B C9 H9C 109.5 . . ?
C12 C10 C6 113.09(19) . . ?
C12 C10 C11 107.9(2) . . ?
C6 C10 C11 111.3(2) . . ?
C12 C10 H10 108.1 . . ?
C6 C10 H10 108.1 . . ?
C11 C10 H10 108.1 . . ?
C10 C11 H11A 109.5 . . ?
C10 C11 H11B 109.5 . . ?
H11A C11 H11B 109.5 . . ?
C10 C11 H11C 109.5 . . ?
H11A C11 H11C 109.5 . . ?
H11B C11 H11C 109.5 . . ?
C10 C12 H12A 109.5 . . ?
C10 C12 H12B 109.5 . . ?
H12A C12 H12B 109.5 . . ?
C10 C12 H12C 109.5 . . ?
H12A C12 H12C 109.5 . . ?
H12B C12 H12C 109.5 . . ?
Si1 C13 H13A 109.5 . . ?
Si1 C13 H13B 109.5 . . ?
H13A C13 H13B 109.5 . . ?
Si1 C13 H13C 109.5 . . ?
H13A C13 H13C 109.5 . . ?
H13B C13 H13C 109.5 . . ?
Si1 C14 H14A 109.5 . . ?
Si1 C14 H14B 109.5 . . ?
H14A C14 H14B 109.5 . . ?
Si1 C14 H14C 109.5 . . ?
H14A C14 H14C 109.5 . . ?
H14B C14 H14C 109.5 . . ?
Si2 C15 H15A 109.5 . . ?
Si2 C15 H15B 109.5 . . ?
H15A C15 H15B 109.5 . . ?
Si2 C15 H15C 109.5 . . ?
H15A C15 H15C 109.5 . . ?
H15B C15 H15C 109.5 . . ?
Si2 C16 H16A 109.5 . . ?
Si2 C16 H16B 109.5 . . ?
H16A C16 H16B 109.5 . . ?
Si2 C16 H16C 109.5 . . ?
H16A C16 H16C 109.5 . . ?
H16B C16 H16C 109.5 . . ?
C18 C17 C22 119.32(18) . . ?
C18 C17 N2 120.15(17) . . ?
C22 C17 N2 120.52(17) . . ?
C18 C17 K 79.16(11) . 4_455 ?
C22 C17 K 70.00(10) . 4_455 ?
N2 C17 K 120.47(11) . 4_455 ?
C19 C18 C17 119.1(2) . . ?
C19 C18 C23 119.34(19) . . ?
C17 C18 C23 121.59(18) . . ?
C19 C18 K 72.92(12) . 4_455 ?
C17 C18 K 76.76(11) . 4_455 ?
C23 C18 K 122.30(13) . 4_455 ?
C20 C19 C18 121.6(2) . . ?
C20 C19 K 72.29(13) . 4_455 ?
C18 C19 K 83.04(12) . 4_455 ?
C20 C19 H19 119.2 . . ?
C18 C19 H19 119.2 . . ?
K C19 H19 115.9 4_455 . ?
C21 C20 C19 119.2(2) . . ?
C21 C20 K 74.67(13) . 4_455 ?
C19 C20 K 83.03(13) . 4_455 ?
C21 C20 H20 120.4 . . ?
C19 C20 H20 120.4 . . ?
K C20 H20 112.4 4_455 . ?
C20 C21 C22 121.7(2) . . ?
C20 C21 K 79.78(13) . 4_455 ?
C22 C21 K 81.07(12) . 4_455 ?
C20 C21 H21 119.2 . . ?
C22 C21 H21 119.2 . . ?
K C21 H21 110 4_455 . ?
C21 C22 C17 119.0(2) . . ?
C21 C22 C26 119.71(19) . . ?
C17 C22 C26 121.28(18) . . ?
C21 C22 K 73.22(12) . 4_455 ?
C17 C22 K 85.29(11) . 4_455 ?
C26 C22 K 112.99(12) . 4_455 ?
C18 C23 C25 110.7(2) . . ?
C18 C23 C24 113.8(2) . . ?
C25 C23 C24 109.43(19) . . ?
C18 C23 H23 107.5 . . ?
C25 C23 H23 107.5 . . ?
C24 C23 H23 107.5 . . ?
C23 C24 H24A 109.5 . . ?
C23 C24 H24B 109.5 . . ?
H24A C24 H24B 109.5 . . ?
C23 C24 H24C 109.5 . . ?
H24A C24 H24C 109.5 . . ?
H24B C24 H24C 109.5 . . ?
C23 C25 H25A 109.5 . . ?
C23 C25 H25B 109.5 . . ?
H25A C25 H25B 109.5 . . ?
C23 C25 H25C 109.5 . . ?
H25A C25 H25C 109.5 . . ?
H25B C25 H25C 109.5 . . ?
C22 C26 C28 110.17(19) . . ?
C22 C26 C27 112.61(17) . . ?
C28 C26 C27 110.37(18) . . ?
C22 C26 H26 107.8 . . ?
C28 C26 H26 107.8 . . ?
C27 C26 H26 107.8 . . ?
C26 C27 H27A 109.5 . . ?
C26 C27 H27B 109.5 . . ?
H27A C27 H27B 109.5 . . ?
C26 C27 H27C 109.5 . . ?
H27A C27 H27C 109.5 . . ?
H27B C27 H27C 109.5 . . ?
C26 C28 H28A 109.5 . . ?
C26 C28 H28B 109.5 . . ?
H28A C28 H28B 109.5 . . ?
C26 C28 H28C 109.5 . . ?
H28A C28 H28C 109.5 . . ?
H28B C28 H28C 109.5 . . ?
C29 C29 C30 120.9(3) 2 . ?
C29 C29 H29 119.6 2 . ?
C30 C29 H29 119.6 . . ?
C29 C30 C31 120.0(4) . . ?
C29 C30 H30 120 . . ?
C31 C30 H30 120 . . ?
C30 C31 C31 119.1(3) . 2 ?
C30 C31 H31 120.4 . . ?
C31 C31 H31 120.4 2 . ?

_iucr_refine_instructions_details 
;
TITL S18MDA15 in I2/a
REM I2/a (#15 in standard setting)
CELL 1.54184  18.707780  13.158831  30.173886  90.0000 101.7304  90.0000
ZERR    8.00   0.000218   0.000134   0.000375   0.0000   0.0012   0.0000
LATT  2
SYMM -x+1/2, y,-z
SFAC C H N O Si Cl K In
UNIT 248.00 392.00 16.00 8.00 16.00 16.00 8.00 8.00
BOND $H
ACTA
L.S. 4
FMAP 2
PLAN 5
TEMP -100
WGHT    0.036300    7.478600
FVAR       1.42217
IN    8    0.009239    0.319934    0.167153    11.00000    0.02206    0.01761 =
         0.01589   -0.00160    0.00471   -0.00314
K     7   -0.047489    0.040816    0.226869    11.00000    0.03367    0.02870 =
         0.02323    0.00062    0.00996   -0.00361
CL1   6    0.063114    0.209924    0.228291    11.00000    0.03351    0.04420 =
         0.02759    0.01569   -0.00426   -0.00888
CL2   6   -0.067666    0.410200    0.208172    11.00000    0.03766    0.03400 =
         0.04358   -0.01222    0.02353   -0.00413
SI1   5   -0.034145    0.291501    0.059669    11.00000    0.03258    0.02472 =
         0.01544    0.00061    0.00119   -0.00507
SI2   5    0.117278    0.380083    0.101966    11.00000    0.02679    0.01970 =
         0.01933   -0.00023    0.00913   -0.00160
O     4    0.047993    0.339160    0.063740    11.00000    0.03664    0.03012 =
         0.01753   -0.00144    0.00779   -0.00779
N1    3   -0.037704    0.235256    0.110683    11.00000    0.02483    0.02000 =
         0.01643   -0.00250    0.00278   -0.00311
N2    3    0.081517    0.421623    0.146996    11.00000    0.02345    0.01704 =
         0.01996   -0.00122    0.00597   -0.00264
C1    1   -0.070791    0.140124    0.117020    11.00000    0.02716    0.01907 =
         0.01415   -0.00191    0.00301   -0.00298
C2    1   -0.145232    0.135129    0.120478    11.00000    0.02513    0.02332 =
         0.02033   -0.00035    0.00225   -0.00113
C3    1   -0.175779    0.041077    0.127477    11.00000    0.02620    0.03219 =
         0.03117    0.00217    0.00587   -0.00472
AFIX  43
H3    2   -0.225475    0.038049    0.130122    11.00000   -1.20000
AFIX   0
C4    1   -0.135575   -0.047606    0.130647    11.00000    0.03661    0.02411 =
         0.03056    0.00061    0.00785   -0.00910
AFIX  43
H4    2   -0.157346   -0.110775    0.135500    11.00000   -1.20000
AFIX   0
C5    1   -0.063190   -0.043433    0.126676    11.00000    0.03413    0.01877 =
         0.02752   -0.00460    0.00650   -0.00300
AFIX  43
H5    2   -0.035685   -0.104510    0.128404    11.00000   -1.20000
AFIX   0
C6    1   -0.029724    0.049008    0.120163    11.00000    0.02755    0.01993 =
         0.01939   -0.00453    0.00434   -0.00226
C7    1   -0.194289    0.228791    0.113158    11.00000    0.02279    0.02937 =
         0.02699    0.00357    0.00163    0.00145
AFIX  13
H7    2   -0.162376    0.289740    0.113109    11.00000   -1.20000
AFIX   0
C8    1   -0.238072    0.243868    0.150094    11.00000    0.03803    0.03999 =
         0.03864    0.00524    0.01435    0.00921
AFIX 137
H8A   2   -0.271994    0.186951    0.149653    11.00000   -1.50000
H8B   2   -0.265656    0.307532    0.144717    11.00000   -1.50000
H8C   2   -0.204714    0.246812    0.179659    11.00000   -1.50000
AFIX   0
C9    1   -0.245465    0.222102    0.066589    11.00000    0.03968    0.04493 =
         0.03482    0.00251   -0.00631    0.00731
AFIX 137
H9A   2   -0.216566    0.212110    0.043248    11.00000   -1.50000
H9B   2   -0.273569    0.285213    0.060541    11.00000   -1.50000
H9C   2   -0.278963    0.164707    0.066219    11.00000   -1.50000
AFIX   0
C10   1    0.049238    0.046812    0.114914    11.00000    0.03237    0.02030 =
         0.04742   -0.00372    0.01723    0.00087
AFIX  13
H10   2    0.065032    0.118326    0.111094    11.00000   -1.20000
AFIX   0
C11   1    0.057828   -0.013869    0.072817    11.00000    0.06005    0.07417 =
         0.04633   -0.00463    0.02857    0.01280
AFIX 137
H11A  2    0.052805   -0.086593    0.078487    11.00000   -1.50000
H11B  2    0.106126   -0.000716    0.066166    11.00000   -1.50000
H11C  2    0.020031    0.006990    0.046942    11.00000   -1.50000
AFIX   0
C12   1    0.100423    0.001466    0.155467    11.00000    0.02907    0.06596 =
         0.04972   -0.00912    0.00658    0.00908
AFIX 137
H12A  2    0.097503    0.040847    0.182608    11.00000   -1.50000
H12B  2    0.150550    0.003315    0.150461    11.00000   -1.50000
H12C  2    0.086336   -0.069104    0.159571    11.00000   -1.50000
AFIX   0
C13   1   -0.099903    0.399433    0.045659    11.00000    0.04024    0.03678 =
         0.03952    0.01553   -0.00482    0.00048
AFIX 137
H13A  2   -0.102597    0.436763    0.073375    11.00000   -1.50000
H13B  2   -0.148324    0.372864    0.032033    11.00000   -1.50000
H13C  2   -0.083246    0.445229    0.024227    11.00000   -1.50000
AFIX   0
C14   1   -0.052285    0.197616    0.012767    11.00000    0.06033    0.04200 =
         0.02079   -0.00680    0.00694   -0.01750
AFIX 137
H14A  2   -0.069948    0.233063   -0.015934    11.00000   -1.50000
H14B  2   -0.089350    0.149092    0.018133    11.00000   -1.50000
H14C  2   -0.007128    0.161150    0.011353    11.00000   -1.50000
AFIX   0
C15   1    0.166335    0.483412    0.078450    11.00000    0.03928    0.03020 =
         0.03153    0.00208    0.01614   -0.00619
AFIX 137
H15A  2    0.191514    0.455118    0.055759    11.00000   -1.50000
H15B  2    0.202126    0.514592    0.102908    11.00000   -1.50000
H15C  2    0.131214    0.534971    0.064290    11.00000   -1.50000
AFIX   0
C16   1    0.181339    0.270321    0.116550    11.00000    0.03294    0.02646 =
         0.03492   -0.00339    0.01207    0.00183
AFIX 137
H16A  2    0.160851    0.221593    0.135147    11.00000   -1.50000
H16B  2    0.228498    0.294910    0.133463    11.00000   -1.50000
H16C  2    0.188217    0.236976    0.088678    11.00000   -1.50000
AFIX   0
C17   1    0.100956    0.510692    0.173415    11.00000    0.02392    0.01897 =
         0.02021    0.00066    0.00905   -0.00381
C18   1    0.057673    0.599614    0.164462    11.00000    0.03377    0.01832 =
         0.02466    0.00275    0.01024   -0.00293
C19   1    0.078382    0.686598    0.190634    11.00000    0.04903    0.01835 =
         0.03255   -0.00001    0.01539   -0.00270
AFIX  43
H19   2    0.049178    0.746070    0.184882    11.00000   -1.20000
AFIX   0
C20   1    0.140255    0.688105    0.224631    11.00000    0.05092    0.02423 =
         0.03422   -0.01094    0.01705   -0.01324
AFIX  43
H20   2    0.154119    0.748436    0.241484    11.00000   -1.20000
AFIX   0
C21   1    0.181725    0.600872    0.233832    11.00000    0.03287    0.03587 =
         0.02996   -0.00841    0.00710   -0.01036
AFIX  43
H21   2    0.224216    0.601992    0.257234    11.00000   -1.20000
AFIX   0
C22   1    0.162724    0.510888    0.209549    11.00000    0.02427    0.02761 =
         0.02357   -0.00415    0.00935   -0.00490
C23   1   -0.009352    0.603479    0.126476    11.00000    0.04412    0.02162 =
         0.03113    0.00479    0.00041    0.00740
AFIX  13
H23   2   -0.021532    0.532076    0.116337    11.00000   -1.20000
AFIX   0
C24   1   -0.076428    0.648538    0.140532    11.00000    0.03886    0.04416 =
         0.04896    0.01528    0.01063    0.00157
AFIX 137
H24A  2   -0.085958    0.612050    0.167047    11.00000   -1.50000
H24B  2   -0.118731    0.642017    0.115520    11.00000   -1.50000
H24C  2   -0.067729    0.720523    0.148068    11.00000   -1.50000
AFIX   0
C25   1    0.006685    0.662156    0.086110    11.00000    0.06457    0.08253 =
         0.03574    0.02440    0.02023    0.03698
AFIX 137
H25A  2    0.017808    0.733041    0.094836    11.00000   -1.50000
H25B  2   -0.036059    0.659665    0.061219    11.00000   -1.50000
H25C  2    0.048629    0.631527    0.076293    11.00000   -1.50000
AFIX   0
C26   1    0.209484    0.416997    0.221208    11.00000    0.02009    0.03515 =
         0.02537   -0.00450    0.00218   -0.00018
AFIX  13
H26   2    0.184974    0.359699    0.202225    11.00000   -1.20000
AFIX   0
C27   1    0.218062    0.386209    0.270932    11.00000    0.03759    0.04058 =
         0.02791   -0.00333    0.00055    0.00058
AFIX 137
H27A  2    0.238587    0.443164    0.290332    11.00000   -1.50000
H27B  2    0.250871    0.327578    0.277168    11.00000   -1.50000
H27C  2    0.170221    0.368173    0.277130    11.00000   -1.50000
AFIX   0
C28   1    0.284371    0.433271    0.209326    11.00000    0.02456    0.05895 =
         0.04782    0.00287    0.00964    0.00316
AFIX 137
H28A  2    0.278022    0.454160    0.177591    11.00000   -1.50000
H28B  2    0.312239    0.369747    0.213940    11.00000   -1.50000
H28C  2    0.310815    0.486327    0.228840    11.00000   -1.50000
AFIX   0
C29   1    0.285895    0.263879    0.009295    11.00000    0.10379    0.09074 =
         0.04113    0.01345    0.00243   -0.01769
AFIX  43
H29   2    0.310734    0.326671    0.016172    11.00000   -1.20000
AFIX   0
C30   1    0.323180    0.175584    0.018324    11.00000    0.06622    0.11987 =
         0.06170    0.02244    0.00278   -0.00628
AFIX  43
H30   2    0.374014    0.176700    0.030957    11.00000   -1.20000
AFIX   0
C31   1    0.287407    0.084221    0.009193    11.00000    0.11163    0.08737 =
         0.06024    0.01437    0.01378    0.02909
AFIX  43
H31   2    0.313258    0.021978    0.015315    11.00000   -1.20000
AFIX   0
HKLF 4
REM  S18MDA15 in I2/a
REM R1 =  0.0248 for    6546 Fo > 4sig(Fo)  and  0.0252 for all    6662 data
REM    373 parameters refined using      0 restraints
END
;
####################################################################### 
# 
# This file contains crystal structure data downloaded from the 
# Cambridge Structural Database (CSD) hosted by the Cambridge 
# Crystallographic Data Centre (CCDC).
# 
# Full information about CCDC data access policies and citation 
# guidelines are available at http://www.ccdc.cam.ac.uk/access/V1 
# 
# Audit and citation data items may have been added by the CCDC. 
# Please retain this information to preserve the provenance of 
# this file and to allow appropriate attribution of the data. 
# 
#######################################################################

data_1-(Et2O)2
_database_code_depnum_ccdc_archive 'CCDC 1863651'
_audit_update_record             
;
2018-08-23 deposited with the CCDC.
2018-11-12 downloaded from the CCDC.
;

_audit_creation_date             2015-05-20T17:50:42-00:00
_audit_creation_method           'WinGX routine CIF_UPDATE'
_audit_conform_dict_name         cif_core.dic
_audit_conform_dict_version      2.4.3
_audit_conform_dict_location     ftp://ftp.iucr.org/pub/cif_core.dic

#----------------------------------------------------------------------------#
#                   CHEMICAL INFORMATION                                     #
#----------------------------------------------------------------------------#

_chemical_formula_moiety         'C36 H66 K2 N2 O3 Si2'
_chemical_formula_sum            'C36 H66 K2 N2 O3 Si2'
_chemical_formula_weight         709.28

#----------------------------------------------------------------------------#
#                   UNIT CELL INFORMATION                                    #
#----------------------------------------------------------------------------#

_symmetry_cell_setting           triclinic
_symmetry_space_group_name_H-M   'P -1'
_symmetry_space_group_name_Hall  '-P 1'
_symmetry_Int_Tables_number      2
loop_
_symmetry_equiv_pos_as_xyz
'x, y, z'
'-x, -y, -z'

_cell_length_a                   10.0422(4)
_cell_length_b                   11.9620(6)
_cell_length_c                   17.7445(10)
_cell_angle_alpha                93.171(4)
_cell_angle_beta                 96.478(4)
_cell_angle_gamma                92.102(4)
_cell_volume                     2112.73(18)
_cell_formula_units_Z            2
_cell_measurement_temperature    120.01(10)
_cell_measurement_reflns_used    3927
_cell_measurement_theta_min      3.778
_cell_measurement_theta_max      28.517
_cell_measurement_wavelength     0.71073

#----------------------------------------------------------------------------#
#                   CRYSTAL INFORMATION                                      #
#----------------------------------------------------------------------------#

_exptl_crystal_description       Plate
_exptl_crystal_size_max          0.2348
_exptl_crystal_size_mid          0.1728
_exptl_crystal_size_min          0.0389
_exptl_crystal_density_diffrn    1.115
_exptl_crystal_density_method    'not measured'
_exptl_crystal_F_000             772
loop_
_exptl_crystal_face_index_h
_exptl_crystal_face_index_k
_exptl_crystal_face_index_l
_exptl_crystal_face_perp_dist
7 -2 20 0.113
4 16 -2 0.0272
7 8 -20 0.0819
-7 -8 20 0.0752
4 -6 22 0.0833
13 5 -10 0.0838
-10 3 -15 0.059
-5 -16 4 0.0042
-1 -4 25 0.1018
-10 -4 19 0.1086
-14 -2 2 0.0812
-7 2 -20 0.0753
6 4 -23 0.0839
-2 -16 5 0.0235
13 4 -11 0.0743


#----------------------------------------------------------------------------#
#                   ABSORPTION CORRECTION                                    #
#----------------------------------------------------------------------------#

_exptl_absorpt_coefficient_mu    0.312
_exptl_absorpt_correction_type   gaussian
_exptl_absorpt_process_details   
;
        CrysAlisPro, Agilent Technologies,
        Version 1.171.37.35h (release 09-02-2015 CrysAlis171 .NET)
        (compiled Feb  9 2015,16:26:32)
Numerical absorption correction based on gaussian integration over
                        a multifaceted crystal model
        Empirical absorption correction using spherical harmonics,
 implemented in SCALE3 ABSPACK scaling algorithm.
;
_exptl_absorpt_correction_T_min  0.958
_exptl_absorpt_correction_T_max  0.991

#----------------------------------------------------------------------------#
#                   DATA COLLECTION                                          #
#----------------------------------------------------------------------------#

_diffrn_source                   'SuperNova (Mo) X-ray Source'
_diffrn_ambient_temperature      120.01(10)
_diffrn_radiation_wavelength     0.71073
_diffrn_radiation_type           'Mo K\a'
_diffrn_radiation_monochromator  mirror
_diffrn_radiation_probe          x-ray
_diffrn_detector                 'CCD plate'
_diffrn_detector_area_resol_mean 16.1712
_diffrn_orient_matrix_ub_11      0.0082073
_diffrn_orient_matrix_ub_12      -0.0583648
_diffrn_orient_matrix_ub_13      -0.0058406
_diffrn_orient_matrix_ub_21      0.0081422
_diffrn_orient_matrix_ub_22      0.007301
_diffrn_orient_matrix_ub_23      -0.038637
_diffrn_orient_matrix_ub_31      0.070207
_diffrn_orient_matrix_ub_32      0.0085821
_diffrn_orient_matrix_ub_33      0.0098651
_diffrn_measurement_device       'four-circle diffractometer'
_diffrn_measurement_device_type  'SuperNova, Dual, Cu at zero, EosS2'
_diffrn_measurement_method       '\w scans'
_diffrn_reflns_av_R_equivalents  0.0315
_diffrn_reflns_av_unetI/netI     0.0681
_diffrn_reflns_number            15308
_diffrn_reflns_limit_h_min       -12
_diffrn_reflns_limit_h_max       13
_diffrn_reflns_limit_k_min       -16
_diffrn_reflns_limit_k_max       16
_diffrn_reflns_limit_l_min       -24
_diffrn_reflns_limit_l_max       22
_diffrn_reflns_theta_min         3.3452
_diffrn_reflns_theta_max         29.2917
_diffrn_reflns_theta_full        26.3154
_diffrn_measured_fraction_theta_full 0.9871
_diffrn_measured_fraction_theta_max 0.8209
_diffrn_reflns_Laue_measured_fraction_full 0.991
_diffrn_reflns_Laue_measured_fraction_max 0.821
_diffrn_reflns_point_group_measured_fraction_full 0.991
_diffrn_reflns_point_group_measured_fraction_max 0.821
_reflns_number_total             9496
_reflns_number_gt                6409
_reflns_threshold_expression     'I > 2\s(I)'

#----------------------------------------------------------------------------#
#                   COMPUTER PROGRAMS USED                                   #
#----------------------------------------------------------------------------#

_computing_data_collection       
;
        CrysAlisPro, Agilent Technologies,
        Version 1.171.37.35h (release 09-02-2015 CrysAlis171 .NET)
        (compiled Feb  9 2015,16:26:32)
;
_computing_cell_refinement       
;
        CrysAlisPro, Agilent Technologies,
        Version 1.171.37.35h (release 09-02-2015 CrysAlis171 .NET)
        (compiled Feb  9 2015,16:26:32)
;
_computing_data_reduction        
;
        CrysAlisPro, Agilent Technologies,
        Version 1.171.37.35h (release 09-02-2015 CrysAlis171 .NET)
        (compiled Feb  9 2015,16:26:32)
;
_computing_structure_refinement  'SHELXL-2014/6 (Sheldrick, 2014)'
_computing_molecular_graphics    'Ortep for Windows (Farrugia, 2012)'
_computing_publication_material  'WinGX publication routines (Farrugia, 2012)'

#----------------------------------------------------------------------------#
#                   STRUCTURE SOLUTION
#----------------------------------------------------------------------------#

_atom_sites_solution_hydrogens   geom

#----------------------------------------------------------------------------#
#                   REFINEMENT INFORMATION                                   #
#----------------------------------------------------------------------------#

_refine_ls_structure_factor_coef Fsqd
_refine_ls_matrix_type           full
_refine_ls_weighting_scheme      calc
_refine_ls_weighting_details     
'w=1/[\s^2^(Fo^2^)+(0.0633P)^2^+1.1161P] where P=(Fo^2^+2Fc^2^)/3'
_refine_ls_hydrogen_treatment    constr
_refine_ls_extinction_method     none
_refine_ls_number_reflns         9496
_refine_ls_number_parameters     406
_refine_ls_number_restraints     0
_refine_ls_number_constraints    0
_refine_ls_R_factor_all          0.1066
_refine_ls_R_factor_gt           0.0646
_refine_ls_wR_factor_ref         0.1593
_refine_ls_wR_factor_gt          0.1375
_refine_ls_goodness_of_fit_ref   1.023
_refine_ls_restrained_S_all      1.023
_refine_ls_shift/su_max          0.001
_refine_ls_shift/su_mean         0
_refine_diff_density_max         0.445
_refine_diff_density_min         -0.296
_refine_diff_density_rms         0.064

#----------------------------------------------------------------------------#
#                   ATOMIC TYPES, COORDINATES AND THERMAL PARAMETERS         #
#----------------------------------------------------------------------------#

loop_
_atom_type_symbol
_atom_type_description
_atom_type_scat_dispersion_real
_atom_type_scat_dispersion_imag
_atom_type_scat_source
C C 0.0033 0.0016 'International Tables Vol C Tables 4.2.6.8 and 6.1.1.4'
H H 0 0 'International Tables Vol C Tables 4.2.6.8 and 6.1.1.4'
N N 0.0061 0.0033 'International Tables Vol C Tables 4.2.6.8 and 6.1.1.4'
O O 0.0106 0.006 'International Tables Vol C Tables 4.2.6.8 and 6.1.1.4'
Si Si 0.0817 0.0704 'International Tables Vol C Tables 4.2.6.8 and 6.1.1.4'
K K 0.2009 0.2494 'International Tables Vol C Tables 4.2.6.8 and 6.1.1.4'

loop_
_atom_site_label
_atom_site_type_symbol
_atom_site_fract_x
_atom_site_fract_y
_atom_site_fract_z
_atom_site_U_iso_or_equiv
_atom_site_adp_type
_atom_site_occupancy
_atom_site_calc_flag
_atom_site_disorder_assembly
_atom_site_disorder_group
K1 K 0.87143(7) 0.68100(5) 0.19563(4) 0.03397(18) Uani 1 d . .
K2 K 0.77297(8) 0.21609(5) 0.30513(4) 0.0383(2) Uani 1 d . .
Si1 Si 0.68797(8) 0.79479(6) 0.33117(5) 0.02525(19) Uani 1 d . .
Si2 Si 0.71671(8) 0.53866(6) 0.36276(5) 0.0280(2) Uani 1 d . .
O1 O 0.73186(18) 0.66275(15) 0.32669(11) 0.0251(4) Uani 1 d . .
O2 O 0.9978(2) 0.78085(18) 0.08798(12) 0.0352(5) Uani 1 d . .
O3 O 0.6575(2) 0.18780(19) 0.43199(14) 0.0464(6) Uani 1 d . .
N1 N 0.7512(2) 0.85336(18) 0.26041(13) 0.0261(5) Uani 1 d . .
N2 N 0.7702(2) 0.44010(19) 0.30586(14) 0.0320(6) Uani 1 d . .
C1 C 0.7850(3) 0.9495(2) 0.22992(15) 0.0223(6) Uani 1 d . .
C2 C 0.6922(3) 1.0034(2) 0.17729(17) 0.0280(6) Uani 1 d . .
C3 C 0.7330(3) 1.0953(2) 0.13986(17) 0.0335(7) Uani 1 d . .
H3 H 0.6701 1.1282 0.1045 0.04 Uiso 1 calc . .
C4 C 0.8636(3) 1.1403(2) 0.15283(18) 0.0373(8) Uani 1 d . .
H4 H 0.8899 1.2038 0.1273 0.045 Uiso 1 calc . .
C5 C 0.9543(3) 1.0909(2) 0.20352(18) 0.0341(7) Uani 1 d . .
H5 H 1.0442 1.1205 0.2118 0.041 Uiso 1 calc . .
C6 C 0.9185(3) 0.9991(2) 0.24309(16) 0.0263(6) Uani 1 d . .
C7 C 0.5513(3) 0.9512(3) 0.1583(2) 0.0400(8) Uani 1 d . .
H7 H 0.5272 0.9145 0.2045 0.048 Uiso 1 calc . .
C8 C 0.4447(4) 1.0358(4) 0.1379(3) 0.0664(12) Uani 1 d . .
H8C H 0.4476 1.0942 0.1791 0.1 Uiso 1 calc . .
H8B H 0.4623 1.0701 0.0909 0.1 Uiso 1 calc . .
H8A H 0.3559 0.9975 0.1305 0.1 Uiso 1 calc . .
C9 C 0.5480(4) 0.8607(4) 0.0952(3) 0.0657(12) Uani 1 d . .
H9C H 0.4566 0.828 0.0836 0.099 Uiso 1 calc . .
H9B H 0.5763 0.8932 0.0497 0.099 Uiso 1 calc . .
H9A H 0.6091 0.8023 0.1112 0.099 Uiso 1 calc . .
C10 C 1.0222(3) 0.9508(3) 0.29984(18) 0.0328(7) Uani 1 d . .
H10 H 0.9818 0.8795 0.3158 0.039 Uiso 1 calc . .
C11 C 1.0536(4) 1.0288(3) 0.3710(2) 0.0534(10) Uani 1 d . .
H11C H 1.1206 0.9956 0.4066 0.08 Uiso 1 calc . .
H11B H 1.0889 1.1013 0.3571 0.08 Uiso 1 calc . .
H11A H 0.9715 1.0395 0.3951 0.08 Uiso 1 calc . .
C12 C 1.1501(3) 0.9219(4) 0.2661(2) 0.0592(11) Uani 1 d . .
H12C H 1.2132 0.8912 0.305 0.089 Uiso 1 calc . .
H12B H 1.1288 0.8661 0.2234 0.089 Uiso 1 calc . .
H12A H 1.1907 0.9897 0.248 0.089 Uiso 1 calc . .
C13 C 0.7498(4) 0.8599(3) 0.42744(18) 0.0406(8) Uani 1 d . .
H13C H 0.7075 0.8203 0.466 0.061 Uiso 1 calc . .
H13B H 0.8474 0.8547 0.4366 0.061 Uiso 1 calc . .
H13A H 0.7269 0.9388 0.4302 0.061 Uiso 1 calc . .
C14 C 0.4999(3) 0.7912(3) 0.3265(2) 0.0401(8) Uani 1 d . .
H14C H 0.4721 0.755 0.3707 0.06 Uiso 1 calc . .
H14B H 0.4688 0.8679 0.3263 0.06 Uiso 1 calc . .
H14A H 0.4607 0.7488 0.2799 0.06 Uiso 1 calc . .
C15 C 0.8139(4) 0.5497(3) 0.45981(18) 0.0488(9) Uani 1 d . .
H15C H 0.7783 0.6091 0.4911 0.073 Uiso 1 calc . .
H15B H 0.8056 0.4782 0.4836 0.073 Uiso 1 calc . .
H15A H 0.9086 0.5676 0.4554 0.073 Uiso 1 calc . .
C16 C 0.5382(3) 0.5109(3) 0.3807(2) 0.0474(9) Uani 1 d . .
H16C H 0.5111 0.5713 0.4146 0.071 Uiso 1 calc . .
H16B H 0.4798 0.5076 0.3324 0.071 Uiso 1 calc . .
H16A H 0.5304 0.4393 0.4045 0.071 Uiso 1 calc . .
C17 C 0.8185(3) 0.4403(2) 0.23705(17) 0.0298(7) Uani 1 d . .
C18 C 0.9596(3) 0.4371(2) 0.23222(18) 0.0312(7) Uani 1 d . .
C19 C 1.0079(4) 0.4379(3) 0.1620(2) 0.0397(8) Uani 1 d . .
H19 H 1.1019 0.4364 0.1598 0.048 Uiso 1 calc . .
C20 C 0.9241(4) 0.4406(3) 0.0954(2) 0.0474(10) Uani 1 d . .
H20 H 0.9597 0.4425 0.0481 0.057 Uiso 1 calc . .
C21 C 0.7871(4) 0.4407(3) 0.0985(2) 0.0464(9) Uani 1 d . .
H21 H 0.729 0.4422 0.0524 0.056 Uiso 1 calc . .
C22 C 0.7317(3) 0.4388(2) 0.16680(19) 0.0360(7) Uani 1 d . .
C23 C 1.0561(3) 0.4407(3) 0.30414(19) 0.0383(8) Uani 1 d . .
H23 H 1.0055 0.4128 0.3452 0.046 Uiso 1 calc . .
C24 C 1.1775(4) 0.3677(3) 0.2998(3) 0.0650(12) Uani 1 d . .
H24C H 1.2347 0.3749 0.3485 0.098 Uiso 1 calc . .
H24B H 1.1466 0.2892 0.2886 0.098 Uiso 1 calc . .
H24A H 1.2289 0.3923 0.2594 0.098 Uiso 1 calc . .
C25 C 1.1047(4) 0.5609(3) 0.3279(2) 0.0494(9) Uani 1 d . .
H25C H 1.1672 0.5619 0.3745 0.074 Uiso 1 calc . .
H25B H 1.1505 0.5923 0.2874 0.074 Uiso 1 calc . .
H25A H 1.0278 0.6058 0.337 0.074 Uiso 1 calc . .
C26 C 0.5809(3) 0.4363(3) 0.1682(2) 0.0482(9) Uani 1 d . .
H26 H 0.5623 0.4086 0.2183 0.058 Uiso 1 calc . .
C27 C 0.5024(5) 0.3590(4) 0.1067(4) 0.105(2) Uani 1 d . .
H27A H 0.5371 0.2836 0.1089 0.158 Uiso 1 calc . .
H27B H 0.4074 0.356 0.1148 0.158 Uiso 1 calc . .
H27C H 0.512 0.3875 0.0568 0.158 Uiso 1 calc . .
C28 C 0.5243(4) 0.5508(3) 0.1627(3) 0.0667(12) Uani 1 d . .
H28A H 0.427 0.5449 0.1639 0.1 Uiso 1 calc . .
H28B H 0.5652 0.6002 0.2057 0.1 Uiso 1 calc . .
H28C H 0.544 0.5819 0.115 0.1 Uiso 1 calc . .
C29 C 0.9155(3) 0.8590(3) 0.0499(2) 0.0446(9) Uani 1 d . .
H29B H 0.9719 0.9249 0.0398 0.054 Uiso 1 calc . .
H29A H 0.849 0.885 0.0833 0.054 Uiso 1 calc . .
C30 C 0.8443(4) 0.8107(5) -0.0227(2) 0.0775(15) Uani 1 d . .
H30C H 0.789 0.8675 -0.0469 0.116 Uiso 1 calc . .
H30B H 0.9098 0.7862 -0.0564 0.116 Uiso 1 calc . .
H30A H 0.7868 0.7463 -0.0129 0.116 Uiso 1 calc . .
C31 C 1.1258(3) 0.7768(3) 0.06313(19) 0.0386(8) Uani 1 d . .
H31B H 1.1739 0.8507 0.0737 0.046 Uiso 1 calc . .
H31A H 1.1171 0.7585 0.0077 0.046 Uiso 1 calc . .
C32 C 1.2032(3) 0.6887(3) 0.1042(2) 0.0489(9) Uani 1 d . .
H32C H 1.2926 0.6854 0.0871 0.073 Uiso 1 calc . .
H32B H 1.2121 0.7076 0.159 0.073 Uiso 1 calc . .
H32A H 1.1555 0.6157 0.0931 0.073 Uiso 1 calc . .
C33 C 0.5193(4) 0.1686(4) 0.4310(3) 0.0759(15) Uani 1 d . .
H33B H 0.4801 0.2341 0.4554 0.091 Uiso 1 calc . .
H33A H 0.5011 0.1022 0.4597 0.091 Uiso 1 calc . .
C34 C 0.4577(5) 0.1498(4) 0.3512(4) 0.099(2) Uani 1 d . .
H34C H 0.3607 0.1363 0.3502 0.149 Uiso 1 calc . .
H34B H 0.4754 0.2161 0.3233 0.149 Uiso 1 calc . .
H34A H 0.4963 0.0846 0.3275 0.149 Uiso 1 calc . .
C35 C 0.7245(5) 0.2135(4) 0.5071(2) 0.0702(13) Uani 1 d . .
H35B H 0.707 0.1517 0.54 0.084 Uiso 1 calc . .
H35A H 0.6897 0.2828 0.5292 0.084 Uiso 1 calc . .
C36 C 0.8700(5) 0.2289(4) 0.5037(3) 0.0806(15) Uani 1 d . .
H36C H 0.9155 0.2464 0.555 0.121 Uiso 1 calc . .
H36B H 0.9043 0.1598 0.4823 0.121 Uiso 1 calc . .
H36A H 0.887 0.2906 0.4715 0.121 Uiso 1 calc . .

loop_
_atom_site_aniso_label
_atom_site_aniso_U_11
_atom_site_aniso_U_22
_atom_site_aniso_U_33
_atom_site_aniso_U_23
_atom_site_aniso_U_13
_atom_site_aniso_U_12
K1 0.0490(4) 0.0222(3) 0.0342(4) 0.0069(3) 0.0172(3) 0.0032(3)
K2 0.0599(5) 0.0216(3) 0.0373(4) 0.0059(3) 0.0201(4) 0.0049(3)
Si1 0.0258(4) 0.0219(4) 0.0298(5) 0.0073(3) 0.0070(3) 0.0047(3)
Si2 0.0341(5) 0.0232(4) 0.0294(5) 0.0113(3) 0.0091(4) 0.0037(3)
O1 0.0286(10) 0.0209(9) 0.0274(11) 0.0081(8) 0.0061(9) 0.0023(8)
O2 0.0338(12) 0.0402(12) 0.0342(12) 0.0121(9) 0.0085(10) 0.0061(10)
O3 0.0575(15) 0.0391(13) 0.0475(15) 0.0083(11) 0.0243(13) 0.0019(11)
N1 0.0278(13) 0.0207(12) 0.0305(14) 0.0076(10) 0.0027(11) 0.0024(10)
N2 0.0398(15) 0.0208(12) 0.0378(15) 0.0096(10) 0.0110(12) 0.0013(11)
C1 0.0283(14) 0.0174(13) 0.0227(15) 0.0016(10) 0.0079(12) 0.0051(11)
C2 0.0306(15) 0.0263(15) 0.0288(16) 0.0073(12) 0.0068(13) 0.0049(12)
C3 0.0436(18) 0.0288(16) 0.0313(17) 0.0121(13) 0.0103(15) 0.0121(14)
C4 0.055(2) 0.0223(15) 0.0393(19) 0.0064(13) 0.0241(17) -0.0039(14)
C5 0.0364(17) 0.0262(15) 0.0406(19) 0.0003(13) 0.0122(15) -0.0056(13)
C6 0.0297(15) 0.0221(14) 0.0280(16) -0.0027(11) 0.0079(13) 0.0030(12)
C7 0.0280(16) 0.049(2) 0.044(2) 0.0231(16) -0.0021(15) 0.0048(15)
C8 0.038(2) 0.080(3) 0.083(3) 0.028(2) 0.001(2) 0.017(2)
C9 0.044(2) 0.060(3) 0.087(3) -0.003(2) -0.012(2) -0.009(2)
C10 0.0270(16) 0.0329(16) 0.0373(18) -0.0024(13) 0.0013(14) 0.0000(13)
C11 0.068(3) 0.051(2) 0.038(2) -0.0073(17) -0.0022(19) 0.008(2)
C12 0.0332(19) 0.089(3) 0.054(2) -0.010(2) -0.0024(18) 0.017(2)
C13 0.051(2) 0.0388(18) 0.0330(19) 0.0002(14) 0.0114(16) 0.0048(16)
C14 0.0312(17) 0.0423(19) 0.052(2) 0.0206(16) 0.0158(16) 0.0096(14)
C15 0.071(3) 0.050(2) 0.0285(19) 0.0133(15) 0.0056(18) 0.0166(19)
C16 0.049(2) 0.0359(18) 0.062(2) 0.0100(16) 0.0236(19) -0.0037(16)
C17 0.0401(17) 0.0136(13) 0.0369(18) 0.0055(12) 0.0073(14) 0.0003(12)
C18 0.0402(17) 0.0187(14) 0.0351(18) 0.0031(12) 0.0069(14) -0.0025(13)
C19 0.047(2) 0.0291(16) 0.045(2) 0.0013(14) 0.0160(17) -0.0050(15)
C20 0.080(3) 0.0328(18) 0.032(2) -0.0020(14) 0.021(2) -0.0108(18)
C21 0.075(3) 0.0297(17) 0.0321(19) 0.0043(14) -0.0044(18) 0.0001(17)
C22 0.048(2) 0.0194(14) 0.0384(19) 0.0054(13) -0.0058(15) 0.0003(14)
C23 0.0371(18) 0.0355(17) 0.043(2) 0.0081(14) 0.0032(16) -0.0016(14)
C24 0.052(2) 0.046(2) 0.091(3) -0.009(2) -0.015(2) 0.0061(19)
C25 0.065(2) 0.0370(19) 0.043(2) -0.0014(16) -0.0059(19) -0.0059(17)
C26 0.043(2) 0.044(2) 0.055(2) 0.0129(17) -0.0134(18) 0.0054(16)
C27 0.062(3) 0.051(3) 0.188(6) -0.036(3) -0.030(4) 0.004(2)
C28 0.060(3) 0.048(2) 0.085(3) -0.003(2) -0.020(2) 0.010(2)
C29 0.045(2) 0.045(2) 0.047(2) 0.0162(16) 0.0105(17) 0.0130(16)
C30 0.057(3) 0.135(4) 0.042(2) 0.002(3) -0.001(2) 0.039(3)
C31 0.0366(18) 0.0410(18) 0.040(2) 0.0078(15) 0.0110(15) -0.0033(15)
C32 0.0384(19) 0.057(2) 0.052(2) 0.0093(18) 0.0041(17) 0.0058(17)
C33 0.056(3) 0.058(3) 0.122(5) 0.019(3) 0.039(3) -0.003(2)
C34 0.043(3) 0.072(3) 0.176(6) -0.013(4) -0.006(3) -0.005(2)
C35 0.116(4) 0.062(3) 0.039(2) 0.0018(19) 0.027(3) 0.030(3)
C36 0.080(3) 0.092(4) 0.065(3) -0.033(3) -0.005(3) 0.030(3)


#----------------------------------------------------------------------------#
#                   MOLECULAR GEOMETRY                                       #
#----------------------------------------------------------------------------#

_geom_special_details            
;
 All esds (except the esd in the dihedral angle between two l.s. planes)
 are estimated using the full covariance matrix.  The cell esds are taken
 into account individually in the estimation of esds in distances, angles
 and torsion angles; correlations between esds in cell parameters are only
 used when they are defined by crystal symmetry.  An approximate (isotropic)
 treatment of cell esds is used for estimating esds involving l.s. planes.
;
loop_
_geom_bond_atom_site_label_1
_geom_bond_atom_site_label_2
_geom_bond_distance
_geom_bond_site_symmetry_2
_geom_bond_publ_flag
K1 N1 2.695(2) . ?
K1 O2 2.716(2) . ?
K1 O1 2.8618(18) . ?
K1 C17 3.053(3) . ?
K1 C18 3.160(3) . ?
K1 C22 3.163(3) . ?
K1 C21 3.301(3) . ?
K1 C19 3.313(3) . ?
K1 C20 3.386(3) . ?
K1 C1 3.398(3) . ?
K1 Si1 3.4428(10) . ?
K1 C29 3.495(3) . ?
K2 O3 2.678(2) . ?
K2 N2 2.680(2) . ?
K2 C17 3.043(3) . ?
K2 C4 3.049(3) 1_545 ?
K2 C5 3.074(3) 1_545 ?
K2 C3 3.174(3) 1_545 ?
K2 C6 3.226(3) 1_545 ?
K2 C2 3.327(3) 1_545 ?
K2 C1 3.399(3) 1_545 ?
Si1 N1 1.648(2) . ?
Si1 O1 1.6554(19) . ?
Si1 C13 1.867(3) . ?
Si1 C14 1.880(3) . ?
Si2 N2 1.654(2) . ?
Si2 O1 1.6572(19) . ?
Si2 C15 1.877(4) . ?
Si2 C16 1.877(3) . ?
O2 C31 1.407(3) . ?
O2 C29 1.419(4) . ?
O3 C33 1.396(5) . ?
O3 C35 1.435(5) . ?
N1 C1 1.347(3) . ?
N2 C17 1.364(4) . ?
C1 C6 1.435(4) . ?
C1 C2 1.438(4) . ?
C1 K2 3.399(3) 1_565 ?
C2 C3 1.388(4) . ?
C2 C7 1.520(4) . ?
C2 K2 3.328(3) 1_565 ?
C3 C4 1.389(4) . ?
C3 K2 3.174(3) 1_565 ?
C3 H3 0.95 . ?
C4 C5 1.378(5) . ?
C4 K2 3.049(3) 1_565 ?
C4 H4 0.95 . ?
C5 C6 1.393(4) . ?
C5 K2 3.074(3) 1_565 ?
C5 H5 0.95 . ?
C6 C10 1.518(4) . ?
C6 K2 3.226(3) 1_565 ?
C7 C9 1.510(5) . ?
C7 C8 1.528(5) . ?
C7 H7 1 . ?
C8 H8C 0.98 . ?
C8 H8B 0.98 . ?
C8 H8A 0.98 . ?
C9 H9C 0.98 . ?
C9 H9B 0.98 . ?
C9 H9A 0.98 . ?
C10 C12 1.521(4) . ?
C10 C11 1.523(4) . ?
C10 H10 1 . ?
C11 H11C 0.98 . ?
C11 H11B 0.98 . ?
C11 H11A 0.98 . ?
C12 H12C 0.98 . ?
C12 H12B 0.98 . ?
C12 H12A 0.98 . ?
C13 H13C 0.98 . ?
C13 H13B 0.98 . ?
C13 H13A 0.98 . ?
C14 H14C 0.98 . ?
C14 H14B 0.98 . ?
C14 H14A 0.98 . ?
C15 H15C 0.98 . ?
C15 H15B 0.98 . ?
C15 H15A 0.98 . ?
C16 H16C 0.98 . ?
C16 H16B 0.98 . ?
C16 H16A 0.98 . ?
C17 C18 1.430(4) . ?
C17 C22 1.437(4) . ?
C18 C19 1.388(4) . ?
C18 C23 1.511(4) . ?
C19 C20 1.373(5) . ?
C19 H19 0.95 . ?
C20 C21 1.383(5) . ?
C20 H20 0.95 . ?
C21 C22 1.391(5) . ?
C21 H21 0.95 . ?
C22 C26 1.517(5) . ?
C23 C25 1.522(5) . ?
C23 C24 1.532(5) . ?
C23 H23 1 . ?
C24 H24C 0.98 . ?
C24 H24B 0.98 . ?
C24 H24A 0.98 . ?
C25 H25C 0.98 . ?
C25 H25B 0.98 . ?
C25 H25A 0.98 . ?
C26 C28 1.507(5) . ?
C26 C27 1.519(6) . ?
C26 H26 1 . ?
C27 H27A 0.98 . ?
C27 H27B 0.98 . ?
C27 H27C 0.98 . ?
C28 H28A 0.98 . ?
C28 H28B 0.98 . ?
C28 H28C 0.98 . ?
C29 C30 1.478(5) . ?
C29 H29B 0.99 . ?
C29 H29A 0.99 . ?
C30 H30C 0.98 . ?
C30 H30B 0.98 . ?
C30 H30A 0.98 . ?
C31 C32 1.504(5) . ?
C31 H31B 0.99 . ?
C31 H31A 0.99 . ?
C32 H32C 0.98 . ?
C32 H32B 0.98 . ?
C32 H32A 0.98 . ?
C33 C34 1.480(7) . ?
C33 H33B 0.99 . ?
C33 H33A 0.99 . ?
C34 H34C 0.98 . ?
C34 H34B 0.98 . ?
C34 H34A 0.98 . ?
C35 C36 1.474(6) . ?
C35 H35B 0.99 . ?
C35 H35A 0.99 . ?
C36 H36C 0.98 . ?
C36 H36B 0.98 . ?
C36 H36A 0.98 . ?

loop_
_geom_angle_atom_site_label_1
_geom_angle_atom_site_label_2
_geom_angle_atom_site_label_3
_geom_angle
_geom_angle_site_symmetry_1
_geom_angle_site_symmetry_3
_geom_angle_publ_flag
N1 K1 O2 102.56(7) . . ?
N1 K1 O1 56.48(6) . . ?
O2 K1 O1 158.33(6) . . ?
N1 K1 C17 121.25(7) . . ?
O2 K1 C17 135.68(7) . . ?
O1 K1 C17 65.92(7) . . ?
N1 K1 C18 139.21(8) . . ?
O2 K1 C18 115.97(7) . . ?
O1 K1 C18 83.54(7) . . ?
C17 K1 C18 26.55(8) . . ?
N1 K1 C22 122.14(8) . . ?
O2 K1 C22 122.14(8) . . ?
O1 K1 C22 77.86(7) . . ?
C17 K1 C22 26.67(8) . . ?
C18 K1 C22 45.55(8) . . ?
N1 K1 C21 138.80(9) . . ?
O2 K1 C21 97.49(8) . . ?
O1 K1 C21 102.55(8) . . ?
C17 K1 C21 45.04(8) . . ?
C18 K1 C21 50.90(9) . . ?
C22 K1 C21 24.74(8) . . ?
N1 K1 C19 163.82(8) . . ?
O2 K1 C19 92.58(7) . . ?
O1 K1 C19 107.81(7) . . ?
C17 K1 C19 44.88(8) . . ?
C18 K1 C19 24.62(7) . . ?
C22 K1 C19 50.87(8) . . ?
C21 K1 C19 42.05(9) . . ?
N1 K1 C20 162.48(9) . . ?
O2 K1 C20 84.21(7) . . ?
O1 K1 C20 117.43(7) . . ?
C17 K1 C20 51.94(8) . . ?
C18 K1 C20 43.15(8) . . ?
C22 K1 C20 43.33(9) . . ?
C21 K1 C20 23.83(9) . . ?
C19 K1 C20 23.61(8) . . ?
N1 K1 C1 21.88(6) . . ?
O2 K1 C1 80.73(6) . . ?
O1 K1 C1 78.10(6) . . ?
C17 K1 C1 143.08(7) . . ?
C18 K1 C1 157.99(7) . . ?
C22 K1 C1 138.86(8) . . ?
C21 K1 C1 145.52(9) . . ?
C19 K1 C1 170.26(8) . . ?
C20 K1 C1 158.79(8) . . ?
N1 K1 Si1 27.89(5) . . ?
O2 K1 Si1 130.29(5) . . ?
O1 K1 Si1 28.59(4) . . ?
C17 K1 Si1 93.91(6) . . ?
C18 K1 Si1 111.84(6) . . ?
C22 K1 Si1 100.68(6) . . ?
C21 K1 Si1 123.47(7) . . ?
C19 K1 Si1 136.32(6) . . ?
C20 K1 Si1 143.59(6) . . ?
C1 K1 Si1 49.60(4) . . ?
N1 K1 C29 85.79(7) . . ?
O2 K1 C29 22.19(7) . . ?
O1 K1 C29 141.41(7) . . ?
C17 K1 C29 146.20(9) . . ?
C18 K1 C29 134.84(8) . . ?
C22 K1 C29 123.17(9) . . ?
C21 K1 C29 101.45(9) . . ?
C19 K1 C29 110.28(8) . . ?
C20 K1 C29 96.02(8) . . ?
C1 K1 C29 65.10(7) . . ?
Si1 K1 C29 113.32(6) . . ?
O3 K2 N2 98.46(7) . . ?
O3 K2 C17 124.96(7) . . ?
N2 K2 C17 26.63(7) . . ?
O3 K2 C4 154.69(8) . 1_545 ?
N2 K2 C4 105.53(8) . 1_545 ?
C17 K2 C4 78.94(8) . 1_545 ?
O3 K2 C5 139.40(8) . 1_545 ?
N2 K2 C5 119.10(8) . 1_545 ?
C17 K2 C5 93.98(8) . 1_545 ?
C4 K2 C5 26.02(8) 1_545 1_545 ?
O3 K2 C3 133.69(8) . 1_545 ?
N2 K2 C3 113.81(8) . 1_545 ?
C17 K2 C3 90.11(8) . 1_545 ?
C4 K2 C3 25.70(8) 1_545 1_545 ?
C5 K2 C3 44.75(8) 1_545 1_545 ?
O3 K2 C6 114.63(7) . 1_545 ?
N2 K2 C6 144.01(7) . 1_545 ?
C17 K2 C6 119.39(7) . 1_545 ?
C4 K2 C6 45.39(8) 1_545 1_545 ?
C5 K2 C6 25.41(7) 1_545 1_545 ?
C3 K2 C6 51.63(8) 1_545 1_545 ?
O3 K2 C2 111.32(7) . 1_545 ?
N2 K2 C2 136.01(8) . 1_545 ?
C17 K2 C2 114.27(8) . 1_545 ?
C4 K2 C2 44.41(7) 1_545 1_545 ?
C5 K2 C2 51.21(8) 1_545 1_545 ?
C3 K2 C2 24.51(7) 1_545 1_545 ?
C6 K2 C2 43.65(7) 1_545 1_545 ?
O3 K2 C1 102.90(7) . 1_545 ?
N2 K2 C1 156.96(7) . 1_545 ?
C17 K2 C1 130.91(7) . 1_545 ?
C4 K2 C1 52.24(7) 1_545 1_545 ?
C5 K2 C1 44.21(7) 1_545 1_545 ?
C3 K2 C1 43.80(7) 1_545 1_545 ?
C6 K2 C1 24.84(7) 1_545 1_545 ?
C2 K2 C1 24.67(7) 1_545 1_545 ?
N1 Si1 O1 105.74(10) . . ?
N1 Si1 C13 114.72(14) . . ?
O1 Si1 C13 108.78(13) . . ?
N1 Si1 C14 115.53(13) . . ?
O1 Si1 C14 106.56(13) . . ?
C13 Si1 C14 105.13(16) . . ?
N1 Si1 K1 49.93(8) . . ?
O1 Si1 K1 55.82(6) . . ?
C13 Si1 K1 128.48(11) . . ?
C14 Si1 K1 126.15(12) . . ?
N2 Si2 O1 110.23(11) . . ?
N2 Si2 C15 112.82(15) . . ?
O1 Si2 C15 106.96(14) . . ?
N2 Si2 C16 112.45(15) . . ?
O1 Si2 C16 109.59(13) . . ?
C15 Si2 C16 104.50(17) . . ?
N2 Si2 K1 71.07(8) . . ?
O1 Si2 K1 39.53(6) . . ?
C15 Si2 K1 118.70(12) . . ?
C16 Si2 K1 131.57(12) . . ?
Si1 O1 Si2 145.39(12) . . ?
Si1 O1 K1 95.59(8) . . ?
Si2 O1 K1 118.84(9) . . ?
C31 O2 C29 112.9(2) . . ?
C31 O2 K1 135.53(18) . . ?
C29 O2 K1 111.54(17) . . ?
C33 O3 C35 112.9(3) . . ?
C33 O3 K2 122.3(3) . . ?
C35 O3 K2 123.6(2) . . ?
C1 N1 Si1 146.6(2) . . ?
C1 N1 K1 109.90(16) . . ?
Si1 N1 K1 102.18(10) . . ?
C17 N2 Si2 133.79(19) . . ?
C17 N2 K2 91.67(15) . . ?
Si2 N2 K2 134.29(12) . . ?
N1 C1 C6 122.0(2) . . ?
N1 C1 C2 121.7(3) . . ?
C6 C1 C2 116.1(2) . . ?
N1 C1 K1 48.23(13) . . ?
C6 C1 K1 97.24(15) . . ?
C2 C1 K1 121.53(18) . . ?
N1 C1 K2 128.06(17) . 1_565 ?
C6 C1 K2 70.82(14) . 1_565 ?
C2 C1 K2 74.87(15) . 1_565 ?
K1 C1 K2 163.37(10) . 1_565 ?
C3 C2 C1 121.0(3) . . ?
C3 C2 C7 120.4(3) . . ?
C1 C2 C7 118.4(2) . . ?
C3 C2 K2 71.53(18) . 1_565 ?
C1 C2 K2 80.47(16) . 1_565 ?
C7 C2 K2 124.04(19) . 1_565 ?
C2 C3 C4 121.5(3) . . ?
C2 C3 K2 83.96(18) . 1_565 ?
C4 C3 K2 72.15(18) . 1_565 ?
C2 C3 H3 119.2 . . ?
C4 C3 H3 119.2 . . ?
K2 C3 H3 114.9 1_565 . ?
C5 C4 C3 118.6(3) . . ?
C5 C4 K2 77.98(18) . 1_565 ?
C3 C4 K2 82.15(17) . 1_565 ?
C5 C4 H4 120.7 . . ?
C3 C4 H4 120.7 . . ?
K2 C4 H4 109.7 1_565 . ?
C4 C5 C6 122.2(3) . . ?
C4 C5 K2 76.00(17) . 1_565 ?
C6 C5 K2 83.43(16) . 1_565 ?
C4 C5 H5 118.9 . . ?
C6 C5 H5 118.9 . . ?
K2 C5 H5 111.6 1_565 . ?
C5 C6 C1 120.4(3) . . ?
C5 C6 C10 119.6(3) . . ?
C1 C6 C10 120.0(2) . . ?
C5 C6 K2 71.17(16) . 1_565 ?
C1 C6 K2 84.34(15) . 1_565 ?
C10 C6 K2 115.59(18) . 1_565 ?
C9 C7 C2 110.5(3) . . ?
C9 C7 C8 110.1(3) . . ?
C2 C7 C8 113.9(3) . . ?
C9 C7 H7 107.4 . . ?
C2 C7 H7 107.4 . . ?
C8 C7 H7 107.4 . . ?
C7 C8 H8C 109.5 . . ?
C7 C8 H8B 109.5 . . ?
H8C C8 H8B 109.5 . . ?
C7 C8 H8A 109.5 . . ?
H8C C8 H8A 109.5 . . ?
H8B C8 H8A 109.5 . . ?
C7 C9 H9C 109.5 . . ?
C7 C9 H9B 109.5 . . ?
H9C C9 H9B 109.5 . . ?
C7 C9 H9A 109.5 . . ?
H9C C9 H9A 109.5 . . ?
H9B C9 H9A 109.5 . . ?
C6 C10 C12 112.9(3) . . ?
C6 C10 C11 111.2(3) . . ?
C12 C10 C11 110.8(3) . . ?
C6 C10 H10 107.2 . . ?
C12 C10 H10 107.2 . . ?
C11 C10 H10 107.2 . . ?
C10 C11 H11C 109.5 . . ?
C10 C11 H11B 109.5 . . ?
H11C C11 H11B 109.5 . . ?
C10 C11 H11A 109.5 . . ?
H11C C11 H11A 109.5 . . ?
H11B C11 H11A 109.5 . . ?
C10 C12 H12C 109.5 . . ?
C10 C12 H12B 109.5 . . ?
H12C C12 H12B 109.5 . . ?
C10 C12 H12A 109.5 . . ?
H12C C12 H12A 109.5 . . ?
H12B C12 H12A 109.5 . . ?
Si1 C13 H13C 109.5 . . ?
Si1 C13 H13B 109.5 . . ?
H13C C13 H13B 109.5 . . ?
Si1 C13 H13A 109.5 . . ?
H13C C13 H13A 109.5 . . ?
H13B C13 H13A 109.5 . . ?
Si1 C14 H14C 109.5 . . ?
Si1 C14 H14B 109.5 . . ?
H14C C14 H14B 109.5 . . ?
Si1 C14 H14A 109.5 . . ?
H14C C14 H14A 109.5 . . ?
H14B C14 H14A 109.5 . . ?
Si2 C15 H15C 109.5 . . ?
Si2 C15 H15B 109.5 . . ?
H15C C15 H15B 109.5 . . ?
Si2 C15 H15A 109.5 . . ?
H15C C15 H15A 109.5 . . ?
H15B C15 H15A 109.5 . . ?
Si2 C16 H16C 109.5 . . ?
Si2 C16 H16B 109.5 . . ?
H16C C16 H16B 109.5 . . ?
Si2 C16 H16A 109.5 . . ?
H16C C16 H16A 109.5 . . ?
H16B C16 H16A 109.5 . . ?
N2 C17 C18 120.5(3) . . ?
N2 C17 C22 122.2(3) . . ?
C18 C17 C22 117.2(3) . . ?
N2 C17 K2 61.71(13) . . ?
C18 C17 K2 99.49(17) . . ?
C22 C17 K2 106.91(18) . . ?
N2 C17 K1 109.93(16) . . ?
C18 C17 K1 80.91(16) . . ?
C22 C17 K1 80.92(16) . . ?
K2 C17 K1 170.62(12) . . ?
C19 C18 C17 120.1(3) . . ?
C19 C18 C23 120.1(3) . . ?
C17 C18 C23 119.7(3) . . ?
C19 C18 K1 83.88(18) . . ?
C17 C18 K1 72.55(15) . . ?
C23 C18 K1 110.47(18) . . ?
C20 C19 C18 122.1(3) . . ?
C20 C19 K1 81.18(19) . . ?
C18 C19 K1 71.50(17) . . ?
C20 C19 H19 118.9 . . ?
C18 C19 H19 118.9 . . ?
K1 C19 H19 119.1 . . ?
C19 C20 C21 118.9(3) . . ?
C19 C20 K1 75.21(18) . . ?
C21 C20 K1 74.62(19) . . ?
C19 C20 H20 120.6 . . ?
C21 C20 H20 120.6 . . ?
K1 C20 H20 120.8 . . ?
C20 C21 C22 122.1(3) . . ?
C20 C21 K1 81.6(2) . . ?
C22 C21 K1 72.07(18) . . ?
C20 C21 H21 119 . . ?
C22 C21 H21 119 . . ?
K1 C21 H21 118 . . ?
C21 C22 C17 119.6(3) . . ?
C21 C22 C26 120.9(3) . . ?
C17 C22 C26 119.5(3) . . ?
C21 C22 K1 83.20(19) . . ?
C17 C22 K1 72.41(15) . . ?
C26 C22 K1 114.06(19) . . ?
C18 C23 C25 110.4(3) . . ?
C18 C23 C24 114.8(3) . . ?
C25 C23 C24 109.3(3) . . ?
C18 C23 H23 107.4 . . ?
C25 C23 H23 107.4 . . ?
C24 C23 H23 107.4 . . ?
C23 C24 H24C 109.5 . . ?
C23 C24 H24B 109.5 . . ?
H24C C24 H24B 109.5 . . ?
C23 C24 H24A 109.5 . . ?
H24C C24 H24A 109.5 . . ?
H24B C24 H24A 109.5 . . ?
C23 C25 H25C 109.5 . . ?
C23 C25 H25B 109.5 . . ?
H25C C25 H25B 109.5 . . ?
C23 C25 H25A 109.5 . . ?
H25C C25 H25A 109.5 . . ?
H25B C25 H25A 109.5 . . ?
C28 C26 C22 112.5(3) . . ?
C28 C26 C27 107.6(3) . . ?
C22 C26 C27 114.5(3) . . ?
C28 C26 H26 107.3 . . ?
C22 C26 H26 107.3 . . ?
C27 C26 H26 107.3 . . ?
C26 C27 H27A 109.5 . . ?
C26 C27 H27B 109.5 . . ?
H27A C27 H27B 109.5 . . ?
C26 C27 H27C 109.5 . . ?
H27A C27 H27C 109.5 . . ?
H27B C27 H27C 109.5 . . ?
C26 C28 H28A 109.5 . . ?
C26 C28 H28B 109.5 . . ?
H28A C28 H28B 109.5 . . ?
C26 C28 H28C 109.5 . . ?
H28A C28 H28C 109.5 . . ?
H28B C28 H28C 109.5 . . ?
O2 C29 C30 112.4(3) . . ?
O2 C29 K1 46.28(13) . . ?
C30 C29 K1 110.1(3) . . ?
O2 C29 H29B 109.1 . . ?
C30 C29 H29B 109.1 . . ?
K1 C29 H29B 139.8 . . ?
O2 C29 H29A 109.1 . . ?
C30 C29 H29A 109.1 . . ?
K1 C29 H29A 66.7 . . ?
H29B C29 H29A 107.9 . . ?
C29 C30 H30C 109.5 . . ?
C29 C30 H30B 109.5 . . ?
H30C C30 H30B 109.5 . . ?
C29 C30 H30A 109.5 . . ?
H30C C30 H30A 109.5 . . ?
H30B C30 H30A 109.5 . . ?
O2 C31 C32 109.0(3) . . ?
O2 C31 H31B 109.9 . . ?
C32 C31 H31B 109.9 . . ?
O2 C31 H31A 109.9 . . ?
C32 C31 H31A 109.9 . . ?
H31B C31 H31A 108.3 . . ?
C31 C32 H32C 109.5 . . ?
C31 C32 H32B 109.5 . . ?
H32C C32 H32B 109.5 . . ?
C31 C32 H32A 109.5 . . ?
H32C C32 H32A 109.5 . . ?
H32B C32 H32A 109.5 . . ?
O3 C33 C34 109.1(4) . . ?
O3 C33 H33B 109.9 . . ?
C34 C33 H33B 109.9 . . ?
O3 C33 H33A 109.9 . . ?
C34 C33 H33A 109.9 . . ?
H33B C33 H33A 108.3 . . ?
C33 C34 H34C 109.5 . . ?
C33 C34 H34B 109.5 . . ?
H34C C34 H34B 109.5 . . ?
C33 C34 H34A 109.5 . . ?
H34C C34 H34A 109.5 . . ?
H34B C34 H34A 109.5 . . ?
O3 C35 C36 109.7(3) . . ?
O3 C35 H35B 109.7 . . ?
C36 C35 H35B 109.7 . . ?
O3 C35 H35A 109.7 . . ?
C36 C35 H35A 109.7 . . ?
H35B C35 H35A 108.2 . . ?
C35 C36 H36C 109.5 . . ?
C35 C36 H36B 109.5 . . ?
H36C C36 H36B 109.5 . . ?
C35 C36 H36A 109.5 . . ?
H36C C36 H36A 109.5 . . ?
H36B C36 H36A 109.5 . . ?

_iucr_refine_instructions_details 
;
TITL RJS04-066_b in P-1
CELL 0.7107 10.0422 11.9620 17.7445 93.171 96.478 92.102
ZERR 2.00   0.000385   0.000586   0.001029   0.0043   0.0039   0.0036
LATT 1
SFAC C H N O Si K
UNIT 72.00 132.00 4.00 6.00 4.00 4.00
BOND $H
ACTA
FREE K1 C25
FREE K2 C34
L.S. 4
FMAP 2
PLAN 5
TEMP -100
WGHT    0.063300    1.116100
FVAR       2.70191
K1    6    0.871428    0.681003    0.195633    11.00000    0.04904    0.02220 =
         0.03423    0.00692    0.01719    0.00319
K2    6    0.772972    0.216087    0.305126    11.00000    0.05986    0.02163 =
         0.03729    0.00586    0.02010    0.00492
SI1   5    0.687969    0.794793    0.331173    11.00000    0.02585    0.02192 =
         0.02977    0.00727    0.00697    0.00475
SI2   5    0.716707    0.538662    0.362755    11.00000    0.03406    0.02321 =
         0.02938    0.01131    0.00907    0.00370
O1    4    0.731862    0.662753    0.326694    11.00000    0.02859    0.02090 =
         0.02737    0.00810    0.00613    0.00227
O2    4    0.997799    0.780845    0.087977    11.00000    0.03382    0.04018 =
         0.03422    0.01206    0.00849    0.00609
O3    4    0.657463    0.187796    0.431989    11.00000    0.05751    0.03909 =
         0.04747    0.00830    0.02431    0.00192
N1    3    0.751154    0.853357    0.260409    11.00000    0.02776    0.02070 =
         0.03054    0.00755    0.00272    0.00241
N2    3    0.770184    0.440102    0.305864    11.00000    0.03982    0.02079 =
         0.03777    0.00965    0.01105    0.00128
C1    1    0.785025    0.949538    0.229917    11.00000    0.02829    0.01737 =
         0.02269    0.00161    0.00790    0.00511
C2    1    0.692239    1.003377    0.177289    11.00000    0.03063    0.02630 =
         0.02885    0.00732    0.00679    0.00495
C3    1    0.733024    1.095307    0.139858    11.00000    0.04359    0.02880 =
         0.03133    0.01210    0.01026    0.01214
AFIX  43
H3    2    0.670134    1.128205    0.104549    11.00000   -1.20000
AFIX   0
C4    1    0.863636    1.140314    0.152825    11.00000    0.05479    0.02233 =
         0.03926    0.00645    0.02407   -0.00386
AFIX  43
H4    2    0.889947    1.203808    0.127282    11.00000   -1.20000
AFIX   0
C5    1    0.954285    1.090941    0.203524    11.00000    0.03642    0.02625 =
         0.04057    0.00033    0.01218   -0.00565
AFIX  43
H5    2    1.044175    1.120520    0.211766    11.00000   -1.20000
AFIX   0
C6    1    0.918535    0.999124    0.243090    11.00000    0.02971    0.02206 =
         0.02796   -0.00268    0.00791    0.00295
C7    1    0.551296    0.951202    0.158275    11.00000    0.02801    0.04869 =
         0.04430    0.02309   -0.00209    0.00478
AFIX  13
H7    2    0.527182    0.914509    0.204470    11.00000   -1.20000
AFIX   0
C8    1    0.444731    1.035832    0.137870    11.00000    0.03778    0.08049 =
         0.08322    0.02754    0.00109    0.01651
AFIX  33
H8C   2    0.447617    1.094150    0.179116    11.00000   -1.50000
H8B   2    0.462333    1.070129    0.090886    11.00000   -1.50000
H8A   2    0.355881    0.997508    0.130518    11.00000   -1.50000
AFIX   0
C9    1    0.548050    0.860721    0.095172    11.00000    0.04440    0.05976 =
         0.08681   -0.00346   -0.01219   -0.00864
AFIX  33
H9C   2    0.456639    0.827978    0.083610    11.00000   -1.50000
H9B   2    0.576305    0.893224    0.049720    11.00000   -1.50000
H9A   2    0.609099    0.802253    0.111244    11.00000   -1.50000
AFIX   0
C10   1    1.022189    0.950833    0.299845    11.00000    0.02703    0.03289 =
         0.03725   -0.00243    0.00135   -0.00003
AFIX  13
H10   2    0.981835    0.879455    0.315752    11.00000   -1.20000
AFIX   0
C11   1    1.053595    1.028759    0.370997    11.00000    0.06761    0.05149 =
         0.03839   -0.00731   -0.00220    0.00791
AFIX  33
H11C  2    1.120628    0.995585    0.406566    11.00000   -1.50000
H11B  2    1.088865    1.101316    0.357099    11.00000   -1.50000
H11A  2    0.971496    1.039507    0.395098    11.00000   -1.50000
AFIX   0
C12   1    1.150094    0.921867    0.266057    11.00000    0.03325    0.08866 =
         0.05361   -0.00970   -0.00239    0.01737
AFIX  33
H12C  2    1.213237    0.891165    0.304984    11.00000   -1.50000
H12B  2    1.128755    0.866119    0.223409    11.00000   -1.50000
H12A  2    1.190712    0.989651    0.248004    11.00000   -1.50000
AFIX   0
C13   1    0.749762    0.859873    0.427441    11.00000    0.05138    0.03882 =
         0.03304    0.00017    0.01137    0.00477
AFIX  33
H13C  2    0.707493    0.820283    0.466043    11.00000   -1.50000
H13B  2    0.847350    0.854668    0.436624    11.00000   -1.50000
H13A  2    0.726870    0.938820    0.430175    11.00000   -1.50000
AFIX   0
C14   1    0.499889    0.791204    0.326452    11.00000    0.03116    0.04227 =
         0.05193    0.02057    0.01576    0.00958
AFIX  33
H14C  2    0.472096    0.755027    0.370719    11.00000   -1.50000
H14B  2    0.468809    0.867909    0.326291    11.00000   -1.50000
H14A  2    0.460717    0.748806    0.279885    11.00000   -1.50000
AFIX   0
C15   1    0.813923    0.549689    0.459812    11.00000    0.07072    0.04952 =
         0.02854    0.01334    0.00565    0.01657
AFIX  33
H15C  2    0.778291    0.609069    0.491087    11.00000   -1.50000
H15B  2    0.805606    0.478175    0.483647    11.00000   -1.50000
H15A  2    0.908635    0.567580    0.455381    11.00000   -1.50000
AFIX   0
C16   1    0.538160    0.510903    0.380714    11.00000    0.04899    0.03586 =
         0.06178    0.01003    0.02359   -0.00372
AFIX  33
H16C  2    0.511072    0.571303    0.414580    11.00000   -1.50000
H16B  2    0.479832    0.507598    0.332417    11.00000   -1.50000
H16A  2    0.530363    0.439318    0.404520    11.00000   -1.50000
AFIX   0
C17   1    0.818549    0.440331    0.237054    11.00000    0.04011    0.01359 =
         0.03686    0.00546    0.00730    0.00026
C18   1    0.959574    0.437112    0.232222    11.00000    0.04019    0.01867 =
         0.03508    0.00310    0.00690   -0.00254
C19   1    1.007851    0.437876    0.161951    11.00000    0.04740    0.02911 =
         0.04453    0.00126    0.01599   -0.00502
AFIX  43
H19   2    1.101882    0.436431    0.159837    11.00000   -1.20000
AFIX   0
C20   1    0.924108    0.440650    0.095428    11.00000    0.07955    0.03282 =
         0.03161   -0.00198    0.02067   -0.01076
AFIX  43
H20   2    0.959663    0.442487    0.048096    11.00000   -1.20000
AFIX   0
C21   1    0.787113    0.440726    0.098466    11.00000    0.07521    0.02974 =
         0.03206    0.00433   -0.00437    0.00009
AFIX  43
H21   2    0.729015    0.442159    0.052438    11.00000   -1.20000
AFIX   0
C22   1    0.731717    0.438772    0.166799    11.00000    0.04791    0.01938 =
         0.03843    0.00543   -0.00576    0.00034
C23   1    1.056138    0.440715    0.304138    11.00000    0.03710    0.03550 =
         0.04253    0.00807    0.00325   -0.00160
AFIX  13
H23   2    1.005497    0.412811    0.345235    11.00000   -1.20000
AFIX   0
C24   1    1.177501    0.367707    0.299758    11.00000    0.05171    0.04574 =
         0.09109   -0.00894   -0.01538    0.00607
AFIX  33
H24C  2    1.234658    0.374873    0.348478    11.00000   -1.50000
H24B  2    1.146643    0.289248    0.288583    11.00000   -1.50000
H24A  2    1.228852    0.392288    0.259412    11.00000   -1.50000
AFIX   0
C25   1    1.104738    0.560856    0.327863    11.00000    0.06481    0.03703 =
         0.04270   -0.00137   -0.00593   -0.00588
AFIX  33
H25C  2    1.167205    0.561854    0.374525    11.00000   -1.50000
H25B  2    1.150465    0.592288    0.287363    11.00000   -1.50000
H25A  2    1.027840    0.605789    0.336978    11.00000   -1.50000
AFIX   0
C26   1    0.580898    0.436275    0.168229    11.00000    0.04294    0.04374 =
         0.05490    0.01286   -0.01337    0.00539
AFIX  13
H26   2    0.562349    0.408572    0.218321    11.00000   -1.20000
AFIX   0
C27   1    0.502380    0.358988    0.106732    11.00000    0.06208    0.05112 =
         0.18814   -0.03646   -0.03018    0.00446
AFIX  33
H27A  2    0.537057    0.283578    0.108939    11.00000   -1.50000
H27B  2    0.407383    0.356041    0.114765    11.00000   -1.50000
H27C  2    0.512049    0.387491    0.056822    11.00000   -1.50000
AFIX   0
C28   1    0.524333    0.550840    0.162706    11.00000    0.06045    0.04773 =
         0.08515   -0.00298   -0.01980    0.00993
AFIX  33
H28A  2    0.427001    0.544905    0.163856    11.00000   -1.50000
H28B  2    0.565230    0.600230    0.205659    11.00000   -1.50000
H28C  2    0.543974    0.581907    0.115010    11.00000   -1.50000
AFIX   0
C29   1    0.915543    0.858969    0.049870    11.00000    0.04528    0.04501 =
         0.04701    0.01616    0.01051    0.01305
AFIX  23
H29B  2    0.971918    0.924885    0.039772    11.00000   -1.20000
H29A  2    0.848957    0.885012    0.083288    11.00000   -1.20000
AFIX   0
C30   1    0.844279    0.810659   -0.022696    11.00000    0.05655    0.13459 =
         0.04195    0.00235   -0.00123    0.03862
AFIX  33
H30C  2    0.788960    0.867457   -0.046872    11.00000   -1.50000
H30B  2    0.909787    0.786176   -0.056429    11.00000   -1.50000
H30A  2    0.786828    0.746304   -0.012914    11.00000   -1.50000
AFIX   0
C31   1    1.125786    0.776818    0.063134    11.00000    0.03655    0.04101 =
         0.03990    0.00775    0.01098   -0.00329
AFIX  23
H31B  2    1.173901    0.850721    0.073731    11.00000   -1.20000
H31A  2    1.117136    0.758548    0.007651    11.00000   -1.20000
AFIX   0
C32   1    1.203208    0.688722    0.104173    11.00000    0.03838    0.05669 =
         0.05239    0.00929    0.00414    0.00578
AFIX  33
H32C  2    1.292553    0.685442    0.087137    11.00000   -1.50000
H32B  2    1.212059    0.707621    0.159006    11.00000   -1.50000
H32A  2    1.155454    0.615707    0.093113    11.00000   -1.50000
AFIX   0
C33   1    0.519285    0.168647    0.430968    11.00000    0.05552    0.05824 =
         0.12160    0.01906    0.03907   -0.00285
AFIX  23
H33B  2    0.480057    0.234108    0.455414    11.00000   -1.20000
H33A  2    0.501098    0.102177    0.459670    11.00000   -1.20000
AFIX   0
C34   1    0.457711    0.149837    0.351243    11.00000    0.04323    0.07153 =
         0.17630   -0.01328   -0.00644   -0.00529
AFIX  33
H34C  2    0.360656    0.136346    0.350206    11.00000   -1.50000
H34B  2    0.475366    0.216143    0.323250    11.00000   -1.50000
H34A  2    0.496349    0.084569    0.327495    11.00000   -1.50000
AFIX   0
C35   1    0.724530    0.213485    0.507063    11.00000    0.11592    0.06152 =
         0.03923    0.00179    0.02741    0.03015
AFIX  23
H35B  2    0.707021    0.151698    0.539996    11.00000   -1.20000
H35A  2    0.689661    0.282801    0.529155    11.00000   -1.20000
AFIX   0
C36   1    0.869992    0.228859    0.503708    11.00000    0.08005    0.09168 =
         0.06484   -0.03267   -0.00465    0.02993
AFIX  33
H36C  2    0.915470    0.246384    0.555047    11.00000   -1.50000
H36B  2    0.904274    0.159804    0.482330    11.00000   -1.50000
H36A  2    0.886953    0.290611    0.471514    11.00000   -1.50000
AFIX   0
HKLF 4
REM  RJS04-066_b in P-1
REM R1 =  0.0646 for    6409 Fo > 4sig(Fo)  and  0.1066 for all    9496 data
REM    406 parameters refined using      0 restraints
END
;
####################################################################### 
# 
# This file contains crystal structure data downloaded from the 
# Cambridge Structural Database (CSD) hosted by the Cambridge 
# Crystallographic Data Centre (CCDC).
# 
# Full information about CCDC data access policies and citation 
# guidelines are available at http://www.ccdc.cam.ac.uk/access/V1 
# 
# Audit and citation data items may have been added by the CCDC. 
# Please retain this information to preserve the provenance of 
# this file and to allow appropriate attribution of the data. 
# 
#######################################################################

data_3
_database_code_depnum_ccdc_archive 'CCDC 1863655'
_audit_update_record             
;
2018-08-23 deposited with the CCDC.
2018-11-12 downloaded from the CCDC.
;

_audit_creation_date             2018-05-07T12:13:17-00:00
_audit_creation_method           'WinGX routine CIF_UPDATE'
_audit_conform_dict_name         cif_core.dic
_audit_conform_dict_version      2.4.3
_audit_conform_dict_location     ftp://ftp.iucr.org/pub/cif_core.dic

#----------------------------------------------------------------------------#
#                   CHEMICAL INFORMATION                                     #
#----------------------------------------------------------------------------#

_chemical_formula_moiety         'C56 H92 In2 K2 N4 O2 Si4, 0.5(C6 H14)'
_chemical_formula_sum            'C59 H99 In2 K2 N4 O2 Si4'
_chemical_formula_weight         1316.62

#----------------------------------------------------------------------------#
#                   UNIT CELL INFORMATION                                    #
#----------------------------------------------------------------------------#

_symmetry_cell_setting           monoclinic
_symmetry_space_group_name_H-M   i_1_2/a_1
_symmetry_space_group_name_Hall  '-I 2ya'
_symmetry_Int_Tables_number      15
loop_
_symmetry_equiv_pos_as_xyz
'x, y, z'
'-x+1/2, y, -z'
'x+1/2, y+1/2, z+1/2'
'-x+1, y+1/2, -z+1/2'
'-x, -y, -z'
'x-1/2, -y, z'
'-x+1/2, -y+1/2, -z+1/2'
'x, -y+1/2, z+1/2'

_cell_length_a                   23.2852(3)
_cell_length_b                   17.27697(18)
_cell_length_c                   36.4720(5)
_cell_angle_alpha                90
_cell_angle_beta                 108.5063(14)
_cell_angle_gamma                90
_cell_volume                     13913.9(3)
_cell_formula_units_Z            8
_cell_measurement_temperature    120.00(10)
_cell_measurement_reflns_used    24607
_cell_measurement_theta_min      5.223
_cell_measurement_theta_max      73.465
_cell_measurement_wavelength     1.54184

#----------------------------------------------------------------------------#
#                   CRYSTAL INFORMATION                                      #
#----------------------------------------------------------------------------#

_exptl_crystal_description       block
_exptl_crystal_colour            'intense yellow'
_exptl_crystal_size_max          0.187
_exptl_crystal_size_mid          0.123
_exptl_crystal_size_min          0.095
_exptl_crystal_density_diffrn    1.257
_exptl_crystal_density_method    'not measured'
_exptl_crystal_F_000             5512
loop_
_exptl_crystal_face_index_h
_exptl_crystal_face_index_k
_exptl_crystal_face_index_l
_exptl_crystal_face_perp_dist
-1 -11 -7 0.049
10 7 4 0.0733
13 4 1 0.0705
7 -10 -7 0.0437
-12 -4 -5 0.0962
12 7 -6 0.0801
4 -3 18 0.0442
1 -5 19 0.0441
-9 -8 13 0.0727
-1 0 23 0.0463
6 3 16 0.054
-4 6 20 0.0577
-11 4 19 0.076
-7 10 5 0.0608
3 11 5 0.0685
-4 9 -10 0.0551
5 10 -7 0.0688
1 4 -22 0.0439
5 5 -21 0.0526
-6 -10 4 0.0605
0 -11 6 0.0385
3 -10 7 0.042


#----------------------------------------------------------------------------#
#                   ABSORPTION CORRECTION                                    #
#----------------------------------------------------------------------------#

_exptl_absorpt_coefficient_mu    7.268
_exptl_absorpt_correction_type   gaussian
_exptl_absorpt_process_details   
;
        CrysAlisPro 1.171.38.46 (Rigaku Oxford Diffraction, 2015)
Numerical absorption correction based on gaussian integration over
                        a multifaceted crystal model
        Empirical absorption correction using spherical harmonics,
 implemented in SCALE3 ABSPACK scaling algorithm.
;
_exptl_absorpt_correction_T_min  0.446
_exptl_absorpt_correction_T_max  0.801

#----------------------------------------------------------------------------#
#                   DATA COLLECTION                                          #
#----------------------------------------------------------------------------#

_diffrn_source                   'micro-focus sealed X-ray tube'
_diffrn_ambient_temperature      120.00(10)
_diffrn_radiation_wavelength     1.54184
_diffrn_radiation_type           'Cu K\a'
_diffrn_radiation_monochromator  mirror
_diffrn_radiation_probe          x-ray
_diffrn_detector                 'CCD plate'
_diffrn_detector_area_resol_mean 8.0856
_diffrn_orient_matrix_type       
'CrysAlisPro convention (1999,Acta A55,543-557)'
_diffrn_orient_matrix_ub_11      -0.0138371
_diffrn_orient_matrix_ub_12      0.0470878
_diffrn_orient_matrix_ub_13      -0.0376991
_diffrn_orient_matrix_ub_21      0.02781
_diffrn_orient_matrix_ub_22      -0.0647594
_diffrn_orient_matrix_ub_23      -0.018032
_diffrn_orient_matrix_ub_31      -0.0624216
_diffrn_orient_matrix_ub_32      -0.0392815
_diffrn_orient_matrix_ub_33      -0.0154703
_diffrn_measurement_device       'four-circle diffractometer'
_diffrn_measurement_device_type  'SuperNova, Dual, Cu at zero, EosS2'
_diffrn_measurement_method       '\w scans'
_diffrn_reflns_av_R_equivalents  0.0289
_diffrn_reflns_av_unetI/netI     0.0372
_diffrn_reflns_number            47273
_diffrn_reflns_limit_h_min       -27
_diffrn_reflns_limit_h_max       26
_diffrn_reflns_limit_k_min       -20
_diffrn_reflns_limit_k_max       20
_diffrn_reflns_limit_l_min       -43
_diffrn_reflns_limit_l_max       43
_diffrn_reflns_theta_min         3.7195
_diffrn_reflns_theta_max         66.5974
_diffrn_reflns_theta_full        66.4915
_diffrn_measured_fraction_theta_full 0.9986
_diffrn_measured_fraction_theta_max 0.9987
_diffrn_reflns_Laue_measured_fraction_full 0.976
_diffrn_reflns_Laue_measured_fraction_max 0.999
_diffrn_reflns_point_group_measured_fraction_full 0.976
_diffrn_reflns_point_group_measured_fraction_max 0.999
_reflns_number_total             12283
_reflns_number_gt                11198
_reflns_threshold_expression     'I > 2\s(I)'

#----------------------------------------------------------------------------#
#                   COMPUTER PROGRAMS USED                                   #
#----------------------------------------------------------------------------#

_computing_data_collection       'CrysAlisPro 1.171.38.46 (Rigaku OD, 2015)'
_computing_cell_refinement       'CrysAlisPro 1.171.38.46 (Rigaku OD, 2015)'
_computing_data_reduction        'CrysAlisPro 1.171.38.46 (Rigaku OD, 2015)'
_computing_structure_refinement  'SHELXL-2014/6 (Sheldrick, 2014)'
_computing_molecular_graphics    'Ortep for Windows (Farrugia, 2012)'
_computing_publication_material  'WinGX publication routines (Farrugia, 2012)'

#----------------------------------------------------------------------------#
#                   STRUCTURE SOLUTION
#----------------------------------------------------------------------------#

_atom_sites_solution_hydrogens   geom

#----------------------------------------------------------------------------#
#                   REFINEMENT INFORMATION                                   #
#----------------------------------------------------------------------------#

_refine_ls_structure_factor_coef Fsqd
_refine_ls_matrix_type           full
_refine_ls_weighting_scheme      calc
_refine_ls_weighting_details     
'w=1/[\s^2^(Fo^2^)+(0.0464P)^2^+57.4133P] where P=(Fo^2^+2Fc^2^)/3'
_refine_ls_hydrogen_treatment    constr
_refine_ls_extinction_method     none
_refine_ls_number_reflns         12283
_refine_ls_number_parameters     703
_refine_ls_number_restraints     9
_refine_ls_number_constraints    0
_refine_ls_R_factor_all          0.0464
_refine_ls_R_factor_gt           0.0426
_refine_ls_wR_factor_ref         0.1065
_refine_ls_wR_factor_gt          0.1034
_refine_ls_goodness_of_fit_ref   1.081
_refine_ls_restrained_S_all      1.081
_refine_ls_shift/su_max          0.001
_refine_ls_shift/su_mean         0
_refine_diff_density_max         2.339
_refine_diff_density_min         -1.481
_refine_diff_density_rms         0.087

#----------------------------------------------------------------------------#
#                   ATOMIC TYPES, COORDINATES AND THERMAL PARAMETERS         #
#----------------------------------------------------------------------------#

loop_
_atom_type_symbol
_atom_type_description
_atom_type_scat_dispersion_real
_atom_type_scat_dispersion_imag
_atom_type_scat_source
C C 0.0181 0.0091 'International Tables Vol C Tables 4.2.6.8 and 6.1.1.4'
H H 0 0 'International Tables Vol C Tables 4.2.6.8 and 6.1.1.4'
N N 0.0311 0.018 'International Tables Vol C Tables 4.2.6.8 and 6.1.1.4'
O O 0.0492 0.0322 'International Tables Vol C Tables 4.2.6.8 and 6.1.1.4'
Si Si 0.2541 0.3302 'International Tables Vol C Tables 4.2.6.8 and 6.1.1.4'
K K 0.3868 1.0657 'International Tables Vol C Tables 4.2.6.8 and 6.1.1.4'
In In 0.0822 5.0449 'International Tables Vol C Tables 4.2.6.8 and 6.1.1.4'

loop_
_atom_site_label
_atom_site_type_symbol
_atom_site_fract_x
_atom_site_fract_y
_atom_site_fract_z
_atom_site_U_iso_or_equiv
_atom_site_adp_type
_atom_site_occupancy
_atom_site_calc_flag
_atom_site_disorder_assembly
_atom_site_disorder_group
In1 In 0.11459(2) 0.14107(2) 0.11062(2) 0.02962(8) Uani 1 d . .
In2 In -0.00586(2) 0.36242(2) 0.10531(2) 0.03341(8) Uani 1 d . .
K1 K -0.03100(3) 0.13676(5) 0.12405(2) 0.03588(18) Uani 1 d . .
K2 K 0.15276(3) 0.36599(5) 0.12153(3) 0.03555(18) Uani 1 d . .
Si1 Si 0.18663(4) -0.03728(5) 0.13442(3) 0.02309(18) Uani 1 d . .
Si2 Si 0.22100(4) 0.06568(5) 0.07510(3) 0.02369(18) Uani 1 d . .
Si3 Si -0.05344(4) 0.54231(5) 0.13116(2) 0.02186(18) Uani 1 d . .
Si4 Si -0.14643(4) 0.43629(5) 0.07458(3) 0.02516(19) Uani 1 d . .
O1 O 0.21903(13) -0.00440(14) 0.10410(9) 0.0405(7) Uani 1 d . .
O2 O -0.11777(10) 0.50261(14) 0.10751(8) 0.0346(6) Uani 1 d . .
N1 N 0.12569(11) 0.01947(15) 0.13156(7) 0.0197(5) Uani 1 d . .
N2 N 0.19173(12) 0.14638(15) 0.08847(8) 0.0209(5) Uani 1 d . .
N3 N 0.00326(11) 0.48443(15) 0.12719(7) 0.0198(5) Uani 1 d . .
N4 N -0.10449(12) 0.35487(15) 0.08583(8) 0.0229(6) Uani 1 d . .
C1 C 0.07696(14) 0.00090(18) 0.14468(9) 0.0209(6) Uani 1 d . .
C2 C 0.02419(15) -0.0359(2) 0.11962(10) 0.0276(7) Uani 1 d . .
C3 C -0.02598(16) -0.0479(2) 0.13192(12) 0.0371(8) Uani 1 d . .
H3 H -0.0606 -0.0733 0.1151 0.044 Uiso 1 calc . .
C4 C -0.02677(18) -0.0240(3) 0.16774(12) 0.0425(9) Uani 1 d . .
H4 H -0.0619 -0.0314 0.1752 0.051 Uiso 1 calc . .
C5 C 0.02399(17) 0.0108(2) 0.19264(11) 0.0351(8) Uani 1 d . .
H5 H 0.0237 0.0261 0.2176 0.042 Uiso 1 calc . .
C6 C 0.07597(15) 0.0240(2) 0.18198(9) 0.0248(7) Uani 1 d . .
C8 C -0.0180(2) -0.0005(4) 0.05024(13) 0.0743(19) Uani 1 d . .
H8A H -0.0581 0.0033 0.0534 0.111 Uiso 1 calc A 1
H8B H -0.0222 -0.0172 0.0238 0.111 Uiso 1 calc A 1
H8C H 0.0019 0.0502 0.055 0.111 Uiso 1 calc A 1
C10 C 0.13015(16) 0.0622(2) 0.21086(10) 0.0335(8) Uani 1 d . .
H10 H 0.1624 0.0677 0.1983 0.04 Uiso 1 calc . .
C11 C 0.1145(2) 0.1437(3) 0.22155(14) 0.0541(12) Uani 1 d . .
H11A H 0.0986 0.1747 0.198 0.081 Uiso 1 calc . .
H11B H 0.1511 0.1684 0.2387 0.081 Uiso 1 calc . .
H11C H 0.0839 0.14 0.2347 0.081 Uiso 1 calc . .
C12 C 0.1557(2) 0.0127(4) 0.24688(12) 0.0581(14) Uani 1 d . .
H12A H 0.1251 0.0068 0.26 0.087 Uiso 1 calc . .
H12B H 0.1918 0.0378 0.2644 0.087 Uiso 1 calc . .
H12C H 0.1667 -0.0384 0.2395 0.087 Uiso 1 calc . .
C13 C 0.16706(19) -0.1405(2) 0.12250(14) 0.0423(10) Uani 1 d . .
H13A H 0.1434 -0.1451 0.0951 0.063 Uiso 1 calc . .
H13B H 0.1431 -0.1598 0.1383 0.063 Uiso 1 calc . .
H13C H 0.2043 -0.171 0.1278 0.063 Uiso 1 calc . .
C14 C 0.24700(18) -0.0340(3) 0.18249(13) 0.0484(11) Uani 1 d . .
H14A H 0.2833 -0.0604 0.1808 0.073 Uiso 1 calc . .
H14B H 0.2326 -0.06 0.2018 0.073 Uiso 1 calc . .
H14C H 0.2568 0.02 0.1901 0.073 Uiso 1 calc . .
C16 C 0.3025(2) 0.0806(2) 0.07902(16) 0.0513(12) Uani 1 d . .
H16A H 0.3275 0.0779 0.1062 0.077 Uiso 1 calc . .
H16B H 0.3073 0.1315 0.0685 0.077 Uiso 1 calc . .
H16C H 0.3152 0.0402 0.0644 0.077 Uiso 1 calc . .
C17 C 0.21481(13) 0.22109(18) 0.08867(9) 0.0186(6) Uani 1 d . .
C18 C 0.19263(14) 0.27186(19) 0.05659(9) 0.0223(6) Uani 1 d . .
C19 C 0.21689(16) 0.3459(2) 0.05808(10) 0.0289(7) Uani 1 d . .
H19 H 0.2019 0.3794 0.0365 0.035 Uiso 1 calc . .
C20 C 0.26240(16) 0.3719(2) 0.09034(11) 0.0319(8) Uani 1 d . .
H20 H 0.279 0.4222 0.0907 0.038 Uiso 1 calc . .
C21 C 0.28332(14) 0.3238(2) 0.12205(10) 0.0289(7) Uani 1 d . .
H21 H 0.3139 0.3421 0.1444 0.035 Uiso 1 calc . .
C22 C 0.26074(13) 0.24928(19) 0.12209(9) 0.0236(6) Uani 1 d . .
C23 C 0.14248(15) 0.2468(2) 0.02041(9) 0.0270(7) Uani 1 d . .
H23 H 0.1327 0.1915 0.0238 0.032 Uiso 1 calc . .
C24 C 0.08519(16) 0.2939(3) 0.01440(12) 0.0418(9) Uani 1 d . .
H24A H 0.0714 0.2883 0.037 0.063 Uiso 1 calc . .
H24B H 0.0536 0.2752 -0.0087 0.063 Uiso 1 calc . .
H24C H 0.0936 0.3485 0.011 0.063 Uiso 1 calc . .
C25 C 0.16172(19) 0.2521(3) -0.01558(12) 0.0502(11) Uani 1 d . .
H25A H 0.1717 0.3059 -0.0195 0.075 Uiso 1 calc . .
H25B H 0.1285 0.2344 -0.038 0.075 Uiso 1 calc . .
H25C H 0.1974 0.2194 -0.0124 0.075 Uiso 1 calc . .
C26 C 0.28499(17) 0.1994(2) 0.15789(10) 0.0340(8) Uani 1 d . .
H26 H 0.2729 0.1446 0.1504 0.041 Uiso 1 calc . .
C27 C 0.2570(2) 0.2234(3) 0.18888(11) 0.0470(10) Uani 1 d . .
H27A H 0.2695 0.2763 0.1974 0.071 Uiso 1 calc . .
H27B H 0.2709 0.1881 0.211 0.071 Uiso 1 calc . .
H27C H 0.2128 0.221 0.1781 0.071 Uiso 1 calc . .
C28 C 0.35451(19) 0.2021(3) 0.17458(13) 0.0506(11) Uani 1 d . .
H28A H 0.3721 0.1924 0.1539 0.076 Uiso 1 calc . .
H28B H 0.3685 0.1625 0.1947 0.076 Uiso 1 calc . .
H28C H 0.3672 0.2533 0.1858 0.076 Uiso 1 calc . .
C29 C 0.06564(14) 0.50177(18) 0.14111(9) 0.0206(6) Uani 1 d . .
C30 C 0.09467(15) 0.53907(19) 0.11701(10) 0.0261(7) Uani 1 d . .
C31 C 0.15712(16) 0.5507(2) 0.13016(12) 0.0344(8) Uani 1 d . .
H31 H 0.1759 0.576 0.1138 0.041 Uiso 1 calc . .
C32 C 0.19243(16) 0.5262(3) 0.16648(12) 0.0397(9) Uani 1 d . .
H32 H 0.235 0.5344 0.175 0.048 Uiso 1 calc . .
C33 C 0.16486(16) 0.4897(2) 0.19012(11) 0.0356(8) Uani 1 d . .
H33 H 0.1889 0.473 0.2151 0.043 Uiso 1 calc . .
C34 C 0.10205(15) 0.4766(2) 0.17807(10) 0.0277(7) Uani 1 d . .
C35 C 0.05967(17) 0.5626(3) 0.07600(11) 0.0396(9) Uani 1 d . .
H35 H 0.0156 0.5617 0.0734 0.047 Uiso 1 calc . .
C36 C 0.0702(2) 0.5028(4) 0.04765(13) 0.0727(18) Uani 1 d . .
H36A H 0.1136 0.4998 0.0509 0.109 Uiso 1 calc . .
H36B H 0.0481 0.5185 0.0211 0.109 Uiso 1 calc . .
H36C H 0.0557 0.452 0.0528 0.109 Uiso 1 calc . .
C37 C 0.0749(3) 0.6435(4) 0.0660(2) 0.090(3) Uani 1 d . .
H37A H 0.067 0.6806 0.0841 0.135 Uiso 1 calc . .
H37B H 0.0499 0.6563 0.0396 0.135 Uiso 1 calc . .
H37C H 0.1178 0.6458 0.0678 0.135 Uiso 1 calc . .
C38 C 0.07570(16) 0.4341(2) 0.20549(10) 0.0341(8) Uani 1 d . .
H38 H 0.0308 0.4315 0.1929 0.041 Uiso 1 calc . .
C39 C 0.0994(2) 0.3508(3) 0.21273(13) 0.0462(10) Uani 1 d . .
H39A H 0.0888 0.3228 0.1881 0.069 Uiso 1 calc . .
H39B H 0.0809 0.3249 0.2301 0.069 Uiso 1 calc . .
H39C H 0.1435 0.3515 0.2246 0.069 Uiso 1 calc . .
C40 C 0.0877(2) 0.4774(3) 0.24371(11) 0.0528(12) Uani 1 d . .
H40A H 0.1311 0.4756 0.2582 0.079 Uiso 1 calc . .
H40B H 0.0648 0.4531 0.259 0.079 Uiso 1 calc . .
H40C H 0.0749 0.5315 0.2385 0.079 Uiso 1 calc . .
C41 C -0.05183(19) 0.6417(2) 0.11218(14) 0.0405(9) Uani 1 d . .
H41A H -0.0664 0.6405 0.0838 0.061 Uiso 1 calc . .
H41B H -0.0102 0.6615 0.1211 0.061 Uiso 1 calc . .
H41C H -0.078 0.6755 0.1215 0.061 Uiso 1 calc . .
C42 C -0.0556(2) 0.5535(3) 0.18183(12) 0.0518(12) Uani 1 d . .
H42A H -0.0925 0.5813 0.1814 0.078 Uiso 1 calc . .
H42B H -0.02 0.5828 0.1972 0.078 Uiso 1 calc . .
H42C H -0.0554 0.5022 0.1934 0.078 Uiso 1 calc . .
C43 C -0.1448(3) 0.4797(3) 0.02888(14) 0.0741(18) Uani 1 d . .
H43A H -0.1629 0.5315 0.0261 0.111 Uiso 1 calc . .
H43B H -0.1679 0.4472 0.0072 0.111 Uiso 1 calc . .
H43C H -0.1028 0.4836 0.029 0.111 Uiso 1 calc . .
C44 C -0.22569(17) 0.4182(3) 0.07403(19) 0.0619(15) Uani 1 d . .
H44A H -0.2271 0.4182 0.1006 0.093 Uiso 1 calc . .
H44B H -0.2394 0.3679 0.062 0.093 Uiso 1 calc . .
H44C H -0.2522 0.459 0.0592 0.093 Uiso 1 calc . .
C45 C -0.12671(13) 0.28058(19) 0.08837(10) 0.0230(6) Uani 1 d . .
C46 C -0.13708(14) 0.22687(19) 0.05756(10) 0.0256(7) Uani 1 d . .
C47 C -0.15963(16) 0.1534(2) 0.06114(11) 0.0330(8) Uani 1 d . .
H47 H -0.1666 0.1177 0.0404 0.04 Uiso 1 calc . .
C48 C -0.17213(17) 0.1313(2) 0.09433(13) 0.0371(9) Uani 1 d . .
H48 H -0.1884 0.0815 0.0961 0.045 Uiso 1 calc . .
C49 C -0.16072(16) 0.1825(2) 0.12487(12) 0.0346(8) Uani 1 d . .
H49 H -0.1685 0.1668 0.1478 0.041 Uiso 1 calc . .
C50 C -0.13802(15) 0.2565(2) 0.12292(11) 0.0289(7) Uani 1 d . .
C51 C -0.12418(17) 0.2479(2) 0.02052(10) 0.0317(8) Uani 1 d . .
H51 H -0.1126 0.3038 0.0222 0.038 Uiso 1 calc . .
C52 C -0.1786(2) 0.2373(4) -0.01549(13) 0.0611(14) Uani 1 d . .
H52A H -0.1908 0.1827 -0.0179 0.092 Uiso 1 calc . .
H52B H -0.1679 0.2529 -0.0383 0.092 Uiso 1 calc . .
H52C H -0.2122 0.2693 -0.0135 0.092 Uiso 1 calc . .
C53 C -0.0712(2) 0.2015(3) 0.01588(14) 0.0530(12) Uani 1 d . .
H53A H -0.0351 0.2108 0.0382 0.08 Uiso 1 calc . .
H53B H -0.0633 0.2178 -0.0078 0.08 Uiso 1 calc . .
H53C H -0.0812 0.1463 0.0143 0.08 Uiso 1 calc . .
C54 C -0.1251(2) 0.3097(2) 0.15762(11) 0.0405(9) Uani 1 d . .
H54 H -0.1184 0.363 0.1491 0.049 Uiso 1 calc . .
C55 C -0.0675(2) 0.2845(3) 0.18904(14) 0.0581(12) Uani 1 d . .
H55A H -0.0735 0.233 0.1985 0.087 Uiso 1 calc . .
H55B H -0.0581 0.3215 0.2105 0.087 Uiso 1 calc . .
H55C H -0.0338 0.2827 0.1784 0.087 Uiso 1 calc . .
C56 C -0.1779(3) 0.3131(4) 0.17409(16) 0.0676(15) Uani 1 d . .
H56A H -0.2152 0.3259 0.1534 0.101 Uiso 1 calc . .
H56B H -0.1697 0.3529 0.1943 0.101 Uiso 1 calc . .
H56C H -0.1824 0.2627 0.1852 0.101 Uiso 1 calc . .
C57 C 0.1121(5) 0.7142(7) 0.2000(3) 0.159(5) Uani 1 d . .
H57A H 0.085 0.6698 0.1979 0.239 Uiso 1 calc . .
H57B H 0.0949 0.7597 0.2087 0.239 Uiso 1 calc . .
H57C H 0.1166 0.7247 0.1747 0.239 Uiso 1 calc . .
C58 C 0.1755(6) 0.6954(7) 0.2299(3) 0.158(5) Uani 1 d . .
H58A H 0.1701 0.6833 0.2551 0.189 Uiso 1 calc . .
H58B H 0.1918 0.6484 0.2211 0.189 Uiso 1 calc . .
C59 C 0.2183(4) 0.7546(5) 0.23532(18) 0.100(3) Uani 1 d . .
H59A H 0.2002 0.8017 0.2426 0.12 Uiso 1 calc . .
H59B H 0.2236 0.7651 0.2099 0.12 Uiso 1 calc . .
C7 C 0.02017(17) -0.0593(3) 0.07897(12) 0.0407(9) Uani 0.45(5) d B 1
H7 H 0.0618 -0.0609 0.0767 0.049 Uiso 0.45(5) calc B 1
C9 C -0.0132(11) -0.1345(11) 0.0626(9) 0.059(5) Uani 0.45(5) d B 1
H9A H 0.0057 -0.1779 0.0794 0.089 Uiso 0.45(5) calc B 1
H9B H -0.0109 -0.1434 0.0366 0.089 Uiso 0.45(5) calc B 1
H9C H -0.0557 -0.1302 0.0614 0.089 Uiso 0.45(5) calc B 1
C7A C 0.02017(17) -0.0593(3) 0.07897(12) 0.0407(9) Uani 0.55(5) d B 2
H7A H 0.0622 -0.0543 0.0775 0.049 Uiso 0.55(5) calc B 2
C9A C 0.0049(13) -0.1476(9) 0.0745(9) 0.073(6) Uani 0.55(5) d B 2
H9A1 H 0.0352 -0.1765 0.0948 0.109 Uiso 0.55(5) calc B 2
H9A2 H 0.0055 -0.1654 0.0491 0.109 Uiso 0.55(5) calc B 2
H9A3 H -0.0353 -0.1564 0.0769 0.109 Uiso 0.55(5) calc B 2
C15 C 0.1860(9) 0.0390(16) 0.0231(4) 0.046(5) Uani 0.45(5) d B 1
H15A H 0.2032 -0.0099 0.018 0.069 Uiso 0.45(5) calc B 1
H15B H 0.1942 0.0798 0.0068 0.069 Uiso 0.45(5) calc B 1
H15C H 0.1421 0.0332 0.0173 0.069 Uiso 0.45(5) calc B 1
C15A C 0.1691(13) 0.0229(13) 0.0294(5) 0.069(6) Uani 0.55(5) d B 2
H15D H 0.1857 -0.0265 0.0242 0.104 Uiso 0.55(5) calc B 2
H15E H 0.1653 0.0586 0.0078 0.104 Uiso 0.55(5) calc B 2
H15F H 0.1291 0.0142 0.0322 0.104 Uiso 0.55(5) calc B 2

loop_
_atom_site_aniso_label
_atom_site_aniso_U_11
_atom_site_aniso_U_22
_atom_site_aniso_U_33
_atom_site_aniso_U_23
_atom_site_aniso_U_13
_atom_site_aniso_U_12
In1 0.02464(13) 0.02067(12) 0.05075(16) 0.00899(10) 0.02215(11) 0.00592(8)
In2 0.01754(12) 0.02330(13) 0.05801(17) -0.00646(10) 0.01003(11) 0.00259(8)
K1 0.0243(4) 0.0396(4) 0.0464(4) 0.0044(3) 0.0150(3) 0.0086(3)
K2 0.0235(4) 0.0370(4) 0.0478(5) -0.0007(3) 0.0136(3) 0.0076(3)
Si1 0.0203(4) 0.0187(4) 0.0339(5) 0.0039(3) 0.0136(3) 0.0032(3)
Si2 0.0261(4) 0.0208(4) 0.0267(4) 0.0012(3) 0.0120(3) 0.0030(3)
Si3 0.0159(4) 0.0218(4) 0.0274(4) 0.0011(3) 0.0061(3) 0.0029(3)
Si4 0.0209(4) 0.0216(4) 0.0308(4) 0.0016(3) 0.0052(3) 0.0036(3)
O1 0.0459(16) 0.0245(13) 0.0703(19) 0.0170(12) 0.0456(15) 0.0155(11)
O2 0.0162(11) 0.0262(13) 0.0556(16) -0.0092(11) 0.0032(11) 0.0037(9)
N1 0.0176(12) 0.0159(12) 0.0274(13) 0.0032(10) 0.0095(10) 0.0008(10)
N2 0.0174(12) 0.0205(13) 0.0282(14) 0.0007(10) 0.0122(11) -0.0020(10)
N3 0.0153(12) 0.0201(13) 0.0234(13) 0.0023(10) 0.0050(10) 0.0001(10)
N4 0.0178(13) 0.0201(13) 0.0320(14) 0.0018(11) 0.0096(11) -0.0002(10)
C1 0.0184(15) 0.0204(15) 0.0265(16) 0.0023(12) 0.0108(12) 0.0002(12)
C2 0.0231(16) 0.0266(17) 0.0345(18) -0.0024(14) 0.0113(14) -0.0052(13)
C3 0.0248(18) 0.043(2) 0.046(2) -0.0027(17) 0.0140(16) -0.0122(16)
C4 0.0307(19) 0.058(3) 0.048(2) 0.003(2) 0.0261(18) -0.0067(18)
C5 0.0330(19) 0.048(2) 0.0305(18) 0.0047(16) 0.0190(15) 0.0007(16)
C6 0.0234(16) 0.0278(17) 0.0253(16) 0.0028(13) 0.0108(13) 0.0028(13)
C8 0.045(3) 0.145(6) 0.027(2) -0.008(3) 0.0028(19) 0.017(3)
C10 0.0239(17) 0.050(2) 0.0262(17) -0.0069(16) 0.0069(14) 0.0015(16)
C11 0.045(3) 0.062(3) 0.053(3) -0.028(2) 0.013(2) -0.003(2)
C12 0.039(2) 0.103(4) 0.029(2) 0.013(2) 0.0078(18) 0.018(3)
C13 0.038(2) 0.0246(19) 0.070(3) 0.0038(18) 0.025(2) 0.0042(15)
C14 0.028(2) 0.055(3) 0.055(3) -0.005(2) 0.0032(18) 0.0174(18)
C16 0.048(2) 0.035(2) 0.091(4) 0.002(2) 0.051(3) 0.0010(19)
C17 0.0144(13) 0.0186(15) 0.0232(15) 0.0013(12) 0.0066(11) 0.0005(11)
C18 0.0188(14) 0.0233(16) 0.0256(16) 0.0029(13) 0.0082(12) 0.0000(12)
C19 0.0285(17) 0.0249(17) 0.0351(18) 0.0093(14) 0.0125(14) -0.0015(14)
C20 0.0231(17) 0.0249(17) 0.048(2) 0.0025(15) 0.0120(15) -0.0086(13)
C21 0.0154(15) 0.0307(18) 0.0368(18) -0.0053(15) 0.0028(13) -0.0049(13)
C22 0.0156(14) 0.0259(16) 0.0279(16) 0.0010(13) 0.0048(12) 0.0031(12)
C23 0.0269(17) 0.0284(17) 0.0222(15) 0.0038(13) 0.0028(13) -0.0007(14)
C24 0.0242(18) 0.055(3) 0.042(2) -0.0083(19) 0.0038(15) -0.0007(17)
C25 0.033(2) 0.084(4) 0.031(2) -0.007(2) 0.0084(16) -0.001(2)
C26 0.0338(19) 0.035(2) 0.0251(17) 0.0050(15) -0.0023(14) 0.0050(15)
C27 0.050(2) 0.060(3) 0.0283(19) 0.0051(18) 0.0079(17) 0.000(2)
C28 0.035(2) 0.064(3) 0.041(2) 0.010(2) -0.0048(17) 0.011(2)
C29 0.0159(14) 0.0199(15) 0.0254(15) 0.0009(12) 0.0060(12) 0.0027(11)
C30 0.0224(16) 0.0239(17) 0.0333(18) 0.0066(13) 0.0107(13) 0.0021(13)
C31 0.0208(17) 0.037(2) 0.048(2) 0.0076(16) 0.0144(15) -0.0025(14)
C32 0.0168(16) 0.051(2) 0.048(2) -0.0022(18) 0.0059(15) -0.0035(16)
C33 0.0193(17) 0.050(2) 0.0314(18) 0.0000(16) -0.0008(14) 0.0036(15)
C34 0.0196(16) 0.0357(19) 0.0266(16) 0.0026(14) 0.0057(13) 0.0038(14)
C35 0.0249(17) 0.056(3) 0.040(2) 0.0257(19) 0.0148(16) 0.0086(17)
C36 0.054(3) 0.136(6) 0.028(2) 0.006(3) 0.011(2) 0.027(3)
C37 0.050(3) 0.091(5) 0.122(5) 0.082(4) 0.016(3) 0.002(3)
C38 0.0266(17) 0.047(2) 0.0272(17) 0.0089(16) 0.0063(14) 0.0050(16)
C39 0.041(2) 0.052(3) 0.043(2) 0.0196(19) 0.0105(18) 0.0092(19)
C40 0.047(2) 0.084(4) 0.0264(19) -0.001(2) 0.0094(17) 0.009(2)
C41 0.036(2) 0.0263(19) 0.064(3) 0.0023(17) 0.0217(19) 0.0036(15)
C42 0.047(2) 0.073(3) 0.039(2) 0.002(2) 0.0186(19) 0.028(2)
C43 0.119(5) 0.060(3) 0.043(3) 0.020(2) 0.025(3) 0.035(3)
C44 0.0186(18) 0.032(2) 0.124(5) -0.009(3) 0.007(2) 0.0016(16)
C45 0.0164(14) 0.0218(16) 0.0328(17) 0.0032(13) 0.0106(12) 0.0031(12)
C46 0.0208(15) 0.0230(16) 0.0326(17) 0.0028(13) 0.0076(13) -0.0003(12)
C47 0.0286(18) 0.0256(18) 0.041(2) -0.0026(15) 0.0062(15) -0.0070(14)
C48 0.0264(18) 0.0284(19) 0.058(2) 0.0089(17) 0.0160(17) -0.0079(14)
C49 0.0267(17) 0.036(2) 0.048(2) 0.0114(17) 0.0220(16) 0.0008(15)
C50 0.0224(16) 0.0301(18) 0.0385(19) 0.0036(15) 0.0160(14) 0.0034(13)
C51 0.0367(19) 0.0285(18) 0.0307(18) -0.0010(14) 0.0117(15) -0.0027(15)
C52 0.042(2) 0.102(4) 0.036(2) 0.014(2) 0.0075(19) 0.001(3)
C53 0.041(2) 0.071(3) 0.056(3) 0.014(2) 0.027(2) 0.009(2)
C54 0.054(2) 0.038(2) 0.037(2) 0.0024(17) 0.0255(18) 0.0048(18)
C55 0.052(3) 0.068(3) 0.050(3) -0.009(2) 0.010(2) -0.005(2)
C56 0.074(4) 0.085(4) 0.058(3) -0.010(3) 0.040(3) 0.016(3)
C57 0.153(10) 0.196(12) 0.100(7) 0.020(7) 0.000(6) -0.059(9)
C58 0.222(14) 0.158(11) 0.092(7) -0.020(7) 0.049(8) -0.066(10)
C59 0.150(8) 0.103(6) 0.062(4) -0.028(4) 0.056(4) -0.026(5)
C7 0.0270(18) 0.054(3) 0.043(2) -0.0226(19) 0.0135(16) -0.0119(17)
C9 0.037(10) 0.066(9) 0.067(12) -0.042(8) 0.005(8) -0.011(7)
C7A 0.0270(18) 0.054(3) 0.043(2) -0.0226(19) 0.0135(16) -0.0119(17)
C9A 0.049(11) 0.088(9) 0.093(15) -0.071(9) 0.038(10) -0.049(8)
C15 0.040(8) 0.049(11) 0.038(7) -0.014(6) -0.004(5) 0.015(6)
C15A 0.116(16) 0.046(8) 0.037(6) -0.013(6) 0.012(8) 0.015(9)


#----------------------------------------------------------------------------#
#                   MOLECULAR GEOMETRY                                       #
#----------------------------------------------------------------------------#

_geom_special_details            
;
 All esds (except the esd in the dihedral angle between two l.s. planes)
 are estimated using the full covariance matrix.  The cell esds are taken
 into account individually in the estimation of esds in distances, angles
 and torsion angles; correlations between esds in cell parameters are only
 used when they are defined by crystal symmetry.  An approximate (isotropic)
 treatment of cell esds is used for estimating esds involving l.s. planes.

 The hexane solvate is located on an inversion centre. 
 A methyl group of one of the iPr groups and a methyl group of one of the
 SiMe2 groups are disordered and were modelled over two positions with
 SADI / SIMU / DELU constraints. 

;
loop_
_geom_bond_atom_site_label_1
_geom_bond_atom_site_label_2
_geom_bond_distance
_geom_bond_site_symmetry_2
_geom_bond_publ_flag
In1 N2 2.193(2) . ?
In1 N1 2.222(3) . ?
In1 K1 3.5766(8) . ?
In1 K2 3.9780(9) . ?
In2 N4 2.182(3) . ?
In2 N3 2.240(3) . ?
In2 K2 3.5510(8) . ?
In2 K1 4.0327(9) . ?
K1 C48 3.118(4) . ?
K1 C49 3.131(3) . ?
K1 C47 3.155(4) . ?
K1 C4 3.189(4) . ?
K1 C3 3.202(4) . ?
K1 C50 3.229(3) . ?
K1 C5 3.256(4) . ?
K1 C46 3.256(3) . ?
K1 C2 3.273(4) . ?
K1 C45 3.316(3) . ?
K1 C6 3.335(3) . ?
K1 C1 3.346(3) . ?
K2 C20 3.109(4) . ?
K2 C21 3.121(3) . ?
K2 C19 3.146(4) . ?
K2 C32 3.200(4) . ?
K2 C31 3.205(4) . ?
K2 C22 3.218(3) . ?
K2 C33 3.234(4) . ?
K2 C18 3.242(3) . ?
K2 C30 3.265(3) . ?
K2 C34 3.293(4) . ?
K2 C17 3.300(3) . ?
K2 C29 3.324(3) . ?
Si1 O1 1.626(2) . ?
Si1 N1 1.700(3) . ?
Si1 C13 1.857(4) . ?
Si1 C14 1.868(4) . ?
Si2 O1 1.618(3) . ?
Si2 N2 1.690(3) . ?
Si2 C15 1.868(11) . ?
Si2 C15A 1.874(11) . ?
Si2 C16 1.875(4) . ?
Si3 O2 1.624(2) . ?
Si3 N3 1.699(3) . ?
Si3 C41 1.856(4) . ?
Si3 C42 1.875(4) . ?
Si4 O2 1.641(3) . ?
Si4 N4 1.687(3) . ?
Si4 C43 1.839(5) . ?
Si4 C44 1.866(4) . ?
N1 C1 1.401(4) . ?
N2 C17 1.397(4) . ?
N3 C29 1.410(4) . ?
N4 C45 1.398(4) . ?
C1 C6 1.425(4) . ?
C1 C2 1.427(5) . ?
C2 C3 1.393(5) . ?
C2 C7A 1.510(5) . ?
C2 C7 1.510(5) . ?
C3 C4 1.376(6) . ?
C3 H3 0.95 . ?
C4 C5 1.379(6) . ?
C4 H4 0.95 . ?
C5 C6 1.403(5) . ?
C5 H5 0.95 . ?
C6 C10 1.514(5) . ?
C8 C7A 1.526(7) . ?
C8 C7 1.526(7) . ?
C8 H8A 0.98 . ?
C8 H8B 0.98 . ?
C8 H8C 0.98 . ?
C10 C12 1.522(6) . ?
C10 C11 1.535(6) . ?
C10 H10 1 . ?
C11 H11A 0.98 . ?
C11 H11B 0.98 . ?
C11 H11C 0.98 . ?
C12 H12A 0.98 . ?
C12 H12B 0.98 . ?
C12 H12C 0.98 . ?
C13 H13A 0.98 . ?
C13 H13B 0.98 . ?
C13 H13C 0.98 . ?
C14 H14A 0.98 . ?
C14 H14B 0.98 . ?
C14 H14C 0.98 . ?
C16 H16A 0.98 . ?
C16 H16B 0.98 . ?
C16 H16C 0.98 . ?
C17 C18 1.422(4) . ?
C17 C22 1.428(4) . ?
C18 C19 1.393(5) . ?
C18 C23 1.521(4) . ?
C19 C20 1.385(5) . ?
C19 H19 0.95 . ?
C20 C21 1.381(5) . ?
C20 H20 0.95 . ?
C21 C22 1.391(5) . ?
C21 H21 0.95 . ?
C22 C26 1.516(5) . ?
C23 C24 1.518(5) . ?
C23 C25 1.518(5) . ?
C23 H23 1 . ?
C24 H24A 0.98 . ?
C24 H24B 0.98 . ?
C24 H24C 0.98 . ?
C25 H25A 0.98 . ?
C25 H25B 0.98 . ?
C25 H25C 0.98 . ?
C26 C27 1.530(6) . ?
C26 C28 1.539(5) . ?
C26 H26 1 . ?
C27 H27A 0.98 . ?
C27 H27B 0.98 . ?
C27 H27C 0.98 . ?
C28 H28A 0.98 . ?
C28 H28B 0.98 . ?
C28 H28C 0.98 . ?
C29 C34 1.414(5) . ?
C29 C30 1.422(4) . ?
C30 C31 1.394(5) . ?
C30 C35 1.514(5) . ?
C31 C32 1.385(6) . ?
C31 H31 0.95 . ?
C32 C33 1.380(6) . ?
C32 H32 0.95 . ?
C33 C34 1.406(5) . ?
C33 H33 0.95 . ?
C34 C38 1.518(5) . ?
C35 C37 1.514(6) . ?
C35 C36 1.536(7) . ?
C35 H35 1 . ?
C36 H36A 0.98 . ?
C36 H36B 0.98 . ?
C36 H36C 0.98 . ?
C37 H37A 0.98 . ?
C37 H37B 0.98 . ?
C37 H37C 0.98 . ?
C38 C40 1.528(6) . ?
C38 C39 1.534(6) . ?
C38 H38 1 . ?
C39 H39A 0.98 . ?
C39 H39B 0.98 . ?
C39 H39C 0.98 . ?
C40 H40A 0.98 . ?
C40 H40B 0.98 . ?
C40 H40C 0.98 . ?
C41 H41A 0.98 . ?
C41 H41B 0.98 . ?
C41 H41C 0.98 . ?
C42 H42A 0.98 . ?
C42 H42B 0.98 . ?
C42 H42C 0.98 . ?
C43 H43A 0.98 . ?
C43 H43B 0.98 . ?
C43 H43C 0.98 . ?
C44 H44A 0.98 . ?
C44 H44B 0.98 . ?
C44 H44C 0.98 . ?
C45 C46 1.418(5) . ?
C45 C50 1.429(5) . ?
C46 C47 1.395(5) . ?
C46 C51 1.518(5) . ?
C47 C48 1.386(6) . ?
C47 H47 0.95 . ?
C48 C49 1.380(6) . ?
C48 H48 0.95 . ?
C49 C50 1.394(5) . ?
C49 H49 0.95 . ?
C50 C54 1.515(5) . ?
C51 C52 1.519(5) . ?
C51 C53 1.523(6) . ?
C51 H51 1 . ?
C52 H52A 0.98 . ?
C52 H52B 0.98 . ?
C52 H52C 0.98 . ?
C53 H53A 0.98 . ?
C53 H53B 0.98 . ?
C53 H53C 0.98 . ?
C54 C55 1.525(6) . ?
C54 C56 1.531(6) . ?
C54 H54 1 . ?
C55 H55A 0.98 . ?
C55 H55B 0.98 . ?
C55 H55C 0.98 . ?
C56 H56A 0.98 . ?
C56 H56B 0.98 . ?
C56 H56C 0.98 . ?
C57 C58 1.566(14) . ?
C57 H57A 0.98 . ?
C57 H57B 0.98 . ?
C57 H57C 0.98 . ?
C58 C59 1.398(12) . ?
C58 H58A 0.99 . ?
C58 H58B 0.99 . ?
C59 C59 1.531(16) 7_565 ?
C59 H59A 0.99 . ?
C59 H59B 0.99 . ?
C7 C9 1.534(13) . ?
C7 H7 1 . ?
C9 H9A 0.98 . ?
C9 H9B 0.98 . ?
C9 H9C 0.98 . ?
C7A C9A 1.564(12) . ?
C7A H7A 1 . ?
C9A H9A1 0.98 . ?
C9A H9A2 0.98 . ?
C9A H9A3 0.98 . ?
C15 H15A 0.98 . ?
C15 H15B 0.98 . ?
C15 H15C 0.98 . ?
C15A H15D 0.98 . ?
C15A H15E 0.98 . ?
C15A H15F 0.98 . ?

loop_
_geom_angle_atom_site_label_1
_geom_angle_atom_site_label_2
_geom_angle_atom_site_label_3
_geom_angle
_geom_angle_site_symmetry_1
_geom_angle_site_symmetry_3
_geom_angle_publ_flag
N2 In1 N1 98.43(9) . . ?
N2 In1 K1 166.96(7) . . ?
N1 In1 K1 86.86(7) . . ?
N2 In1 K2 79.21(7) . . ?
N1 In1 K2 153.02(7) . . ?
K1 In1 K2 101.421(18) . . ?
N4 In2 N3 98.24(9) . . ?
N4 In2 K2 170.76(8) . . ?
N3 In2 K2 87.03(6) . . ?
N4 In2 K1 78.64(7) . . ?
N3 In2 K1 148.41(7) . . ?
K2 In2 K1 100.826(18) . . ?
C48 K1 C49 25.52(11) . . ?
C48 K1 C47 25.51(10) . . ?
C49 K1 C47 44.61(10) . . ?
C48 K1 C4 90.53(10) . . ?
C49 K1 C4 95.27(10) . . ?
C47 K1 C4 108.33(10) . . ?
C48 K1 C3 90.31(10) . . ?
C49 K1 C3 104.97(10) . . ?
C47 K1 C3 98.93(10) . . ?
C4 K1 C3 24.86(10) . . ?
C48 K1 C50 44.84(10) . . ?
C49 K1 C50 25.26(9) . . ?
C47 K1 C50 51.81(10) . . ?
C4 K1 C50 117.76(10) . . ?
C3 K1 C50 130.20(9) . . ?
C48 K1 C5 111.15(10) . . ?
C49 K1 C5 107.85(9) . . ?
C47 K1 C5 132.11(10) . . ?
C4 K1 C5 24.68(10) . . ?
C3 K1 C5 43.18(10) . . ?
C50 K1 C5 123.49(9) . . ?
C48 K1 C46 44.67(9) . . ?
C49 K1 C46 51.72(9) . . ?
C47 K1 C46 25.08(9) . . ?
C4 K1 C46 133.20(10) . . ?
C3 K1 C46 122.72(9) . . ?
C50 K1 C46 44.30(9) . . ?
C5 K1 C46 155.80(9) . . ?
C48 K1 C2 110.02(9) . . ?
C49 K1 C2 128.71(10) . . ?
C47 K1 C2 110.13(9) . . ?
C4 K1 C2 43.95(9) . . ?
C3 K1 C2 24.82(9) . . ?
C50 K1 C2 153.76(9) . . ?
C5 K1 C2 50.48(9) . . ?
C46 K1 C2 128.03(9) . . ?
C48 K1 C45 51.92(9) . . ?
C49 K1 C45 44.32(9) . . ?
C47 K1 C45 44.08(9) . . ?
C4 K1 C45 139.41(9) . . ?
C3 K1 C45 141.51(9) . . ?
C50 K1 C45 25.18(8) . . ?
C5 K1 C45 148.64(9) . . ?
C46 K1 C45 24.89(8) . . ?
C2 K1 C45 152.79(9) . . ?
C48 K1 C6 134.06(9) . . ?
C49 K1 C6 132.07(9) . . ?
C47 K1 C6 149.28(9) . . ?
C4 K1 C6 43.63(9) . . ?
C3 K1 C6 50.40(9) . . ?
C50 K1 C6 143.18(9) . . ?
C5 K1 C6 24.54(8) . . ?
C46 K1 C6 171.32(9) . . ?
C2 K1 C6 43.35(8) . . ?
C45 K1 C6 163.78(9) . . ?
C48 K1 C1 133.69(9) . . ?
C49 K1 C1 146.40(9) . . ?
C47 K1 C1 134.38(9) . . ?
C4 K1 C1 51.29(9) . . ?
C3 K1 C1 43.73(8) . . ?
C50 K1 C1 166.92(9) . . ?
C5 K1 C1 43.45(8) . . ?
C46 K1 C1 147.26(9) . . ?
C2 K1 C1 24.88(8) . . ?
C45 K1 C1 167.82(8) . . ?
C6 K1 C1 24.63(8) . . ?
C20 K2 C21 25.62(10) . . ?
C20 K2 C19 25.57(10) . . ?
C21 K2 C19 44.75(9) . . ?
C20 K2 C32 91.27(10) . . ?
C21 K2 C32 94.41(9) . . ?
C19 K2 C32 110.18(10) . . ?
C20 K2 C31 89.97(9) . . ?
C21 K2 C31 103.40(9) . . ?
C19 K2 C31 100.05(10) . . ?
C32 K2 C31 24.97(10) . . ?
C20 K2 C22 44.93(9) . . ?
C21 K2 C22 25.28(9) . . ?
C19 K2 C22 51.93(9) . . ?
C32 K2 C22 116.16(9) . . ?
C31 K2 C22 128.53(9) . . ?
C20 K2 C33 112.42(10) . . ?
C21 K2 C33 107.71(9) . . ?
C19 K2 C33 134.16(10) . . ?
C32 K2 C33 24.77(10) . . ?
C31 K2 C33 43.42(10) . . ?
C22 K2 C33 122.22(9) . . ?
C20 K2 C18 44.79(9) . . ?
C21 K2 C18 51.90(8) . . ?
C19 K2 C18 25.12(8) . . ?
C32 K2 C18 134.83(9) . . ?
C31 K2 C18 124.31(9) . . ?
C22 K2 C18 44.44(8) . . ?
C33 K2 C18 157.18(9) . . ?
C20 K2 C30 109.08(9) . . ?
C21 K2 C30 126.99(9) . . ?
C19 K2 C30 110.47(9) . . ?
C32 K2 C30 44.04(9) . . ?
C31 K2 C30 24.86(8) . . ?
C22 K2 C30 152.21(9) . . ?
C33 K2 C30 50.70(9) . . ?
C18 K2 C30 129.25(9) . . ?
C20 K2 C34 135.20(10) . . ?
C21 K2 C34 132.38(9) . . ?
C19 K2 C34 150.79(9) . . ?
C32 K2 C34 43.93(9) . . ?
C31 K2 C34 50.74(9) . . ?
C22 K2 C34 142.59(9) . . ?
C33 K2 C34 24.85(8) . . ?
C18 K2 C34 172.41(9) . . ?
C30 K2 C34 43.52(9) . . ?
C20 K2 C17 52.18(8) . . ?
C21 K2 C17 44.51(8) . . ?
C19 K2 C17 44.32(8) . . ?
C32 K2 C17 138.92(9) . . ?
C31 K2 C17 141.92(9) . . ?
C22 K2 C17 25.27(8) . . ?
C33 K2 C17 147.31(8) . . ?
C18 K2 C17 25.08(8) . . ?
C30 K2 C17 153.99(8) . . ?
C34 K2 C17 162.36(9) . . ?
C20 K2 C29 133.13(9) . . ?
C21 K2 C29 145.43(9) . . ?
C19 K2 C29 134.46(9) . . ?
C32 K2 C29 51.40(9) . . ?
C31 K2 C29 43.83(8) . . ?
C22 K2 C29 165.88(8) . . ?
C33 K2 C29 43.67(8) . . ?
C18 K2 C29 147.86(8) . . ?
C30 K2 C29 24.91(8) . . ?
C34 K2 C29 24.67(8) . . ?
C17 K2 C29 168.77(8) . . ?
O1 Si1 N1 108.37(13) . . ?
O1 Si1 C13 107.97(18) . . ?
N1 Si1 C13 113.65(16) . . ?
O1 Si1 C14 104.7(2) . . ?
N1 Si1 C14 113.87(16) . . ?
C13 Si1 C14 107.7(2) . . ?
O1 Si2 N2 109.33(13) . . ?
O1 Si2 C15 112.7(9) . . ?
N2 Si2 C15 114.2(7) . . ?
O1 Si2 C15A 98.2(9) . . ?
N2 Si2 C15A 112.1(8) . . ?
O1 Si2 C16 106.92(18) . . ?
N2 Si2 C16 110.83(17) . . ?
C15 Si2 C16 102.5(8) . . ?
C15A Si2 C16 118.3(11) . . ?
O2 Si3 N3 108.48(13) . . ?
O2 Si3 C41 108.48(17) . . ?
N3 Si3 C41 113.85(16) . . ?
O2 Si3 C42 105.0(2) . . ?
N3 Si3 C42 114.17(16) . . ?
C41 Si3 C42 106.4(2) . . ?
O2 Si4 N4 109.56(13) . . ?
O2 Si4 C43 104.9(2) . . ?
N4 Si4 C43 112.6(2) . . ?
O2 Si4 C44 107.2(2) . . ?
N4 Si4 C44 110.93(17) . . ?
C43 Si4 C44 111.3(3) . . ?
Si2 O1 Si1 145.23(16) . . ?
Si3 O2 Si4 140.89(17) . . ?
C1 N1 Si1 126.7(2) . . ?
C1 N1 In1 108.38(19) . . ?
Si1 N1 In1 124.74(13) . . ?
C17 N2 Si2 125.0(2) . . ?
C17 N2 In1 113.30(19) . . ?
Si2 N2 In1 121.62(14) . . ?
C29 N3 Si3 125.7(2) . . ?
C29 N3 In2 107.37(19) . . ?
Si3 N3 In2 126.58(14) . . ?
C45 N4 Si4 125.7(2) . . ?
C45 N4 In2 114.01(19) . . ?
Si4 N4 In2 119.84(14) . . ?
N1 C1 C6 121.5(3) . . ?
N1 C1 C2 120.6(3) . . ?
C6 C1 C2 117.7(3) . . ?
N1 C1 K1 113.24(19) . . ?
C6 C1 K1 77.24(18) . . ?
C2 C1 K1 74.69(19) . . ?
C3 C2 C1 120.0(3) . . ?
C3 C2 C7A 118.6(3) . . ?
C1 C2 C7A 121.3(3) . . ?
C3 C2 C7 118.6(3) . . ?
C1 C2 C7 121.3(3) . . ?
C3 C2 K1 74.8(2) . . ?
C1 C2 K1 80.44(19) . . ?
C7A C2 K1 112.9(2) . . ?
C7 C2 K1 112.9(2) . . ?
C4 C3 C2 121.8(3) . . ?
C4 C3 K1 77.0(3) . . ?
C2 C3 K1 80.4(2) . . ?
C4 C3 H3 119.1 . . ?
C2 C3 H3 119.1 . . ?
K1 C3 H3 113.7 . . ?
C3 C4 C5 119.3(3) . . ?
C3 C4 K1 78.1(2) . . ?
C5 C4 K1 80.4(2) . . ?
C3 C4 H4 120.4 . . ?
C5 C4 H4 120.4 . . ?
K1 C4 H4 111.6 . . ?
C4 C5 C6 121.6(3) . . ?
C4 C5 K1 74.9(2) . . ?
C6 C5 K1 80.9(2) . . ?
C4 C5 H5 119.2 . . ?
C6 C5 H5 119.2 . . ?
K1 C5 H5 115.4 . . ?
C5 C6 C1 119.7(3) . . ?
C5 C6 C10 118.7(3) . . ?
C1 C6 C10 121.6(3) . . ?
C5 C6 K1 74.6(2) . . ?
C1 C6 K1 78.12(18) . . ?
C10 C6 K1 118.4(2) . . ?
C7 C8 H8A 109.5 . . ?
C7 C8 H8B 109.5 . . ?
H8A C8 H8B 109.5 . . ?
C7 C8 H8C 109.5 . . ?
H8A C8 H8C 109.5 . . ?
H8B C8 H8C 109.5 . . ?
C6 C10 C12 111.5(4) . . ?
C6 C10 C11 111.3(3) . . ?
C12 C10 C11 110.8(4) . . ?
C6 C10 H10 107.7 . . ?
C12 C10 H10 107.7 . . ?
C11 C10 H10 107.7 . . ?
C10 C11 H11A 109.5 . . ?
C10 C11 H11B 109.5 . . ?
H11A C11 H11B 109.5 . . ?
C10 C11 H11C 109.5 . . ?
H11A C11 H11C 109.5 . . ?
H11B C11 H11C 109.5 . . ?
C10 C12 H12A 109.5 . . ?
C10 C12 H12B 109.5 . . ?
H12A C12 H12B 109.5 . . ?
C10 C12 H12C 109.5 . . ?
H12A C12 H12C 109.5 . . ?
H12B C12 H12C 109.5 . . ?
Si1 C13 H13A 109.5 . . ?
Si1 C13 H13B 109.5 . . ?
H13A C13 H13B 109.5 . . ?
Si1 C13 H13C 109.5 . . ?
H13A C13 H13C 109.5 . . ?
H13B C13 H13C 109.5 . . ?
Si1 C14 H14A 109.5 . . ?
Si1 C14 H14B 109.5 . . ?
H14A C14 H14B 109.5 . . ?
Si1 C14 H14C 109.5 . . ?
H14A C14 H14C 109.5 . . ?
H14B C14 H14C 109.5 . . ?
Si2 C16 H16A 109.5 . . ?
Si2 C16 H16B 109.5 . . ?
H16A C16 H16B 109.5 . . ?
Si2 C16 H16C 109.5 . . ?
H16A C16 H16C 109.5 . . ?
H16B C16 H16C 109.5 . . ?
N2 C17 C18 121.8(3) . . ?
N2 C17 C22 120.1(3) . . ?
C18 C17 C22 118.0(3) . . ?
N2 C17 K2 119.37(18) . . ?
C18 C17 K2 75.18(18) . . ?
C22 C17 K2 74.15(17) . . ?
C19 C18 C17 119.9(3) . . ?
C19 C18 C23 119.0(3) . . ?
C17 C18 C23 121.1(3) . . ?
C19 C18 K2 73.6(2) . . ?
C17 C18 K2 79.73(18) . . ?
C23 C18 K2 117.2(2) . . ?
C20 C19 C18 121.5(3) . . ?
C20 C19 K2 75.7(2) . . ?
C18 C19 K2 81.3(2) . . ?
C20 C19 H19 119.3 . . ?
C18 C19 H19 119.3 . . ?
K2 C19 H19 114 . . ?
C21 C20 C19 119.2(3) . . ?
C21 C20 K2 77.7(2) . . ?
C19 C20 K2 78.7(2) . . ?
C21 C20 H20 120.4 . . ?
C19 C20 H20 120.4 . . ?
K2 C20 H20 113.9 . . ?
C20 C21 C22 121.6(3) . . ?
C20 C21 K2 76.7(2) . . ?
C22 C21 K2 81.28(18) . . ?
C20 C21 H21 119.2 . . ?
C22 C21 H21 119.2 . . ?
K2 C21 H21 113 . . ?
C21 C22 C17 119.7(3) . . ?
C21 C22 C26 119.3(3) . . ?
C17 C22 C26 121.0(3) . . ?
C21 C22 K2 73.44(19) . . ?
C17 C22 K2 80.58(17) . . ?
C26 C22 K2 116.0(2) . . ?
C24 C23 C25 109.3(3) . . ?
C24 C23 C18 111.7(3) . . ?
C25 C23 C18 112.1(3) . . ?
C24 C23 H23 107.8 . . ?
C25 C23 H23 107.8 . . ?
C18 C23 H23 107.8 . . ?
C23 C24 H24A 109.5 . . ?
C23 C24 H24B 109.5 . . ?
H24A C24 H24B 109.5 . . ?
C23 C24 H24C 109.5 . . ?
H24A C24 H24C 109.5 . . ?
H24B C24 H24C 109.5 . . ?
C23 C25 H25A 109.5 . . ?
C23 C25 H25B 109.5 . . ?
H25A C25 H25B 109.5 . . ?
C23 C25 H25C 109.5 . . ?
H25A C25 H25C 109.5 . . ?
H25B C25 H25C 109.5 . . ?
C22 C26 C27 110.6(3) . . ?
C22 C26 C28 112.4(3) . . ?
C27 C26 C28 109.9(3) . . ?
C22 C26 H26 107.9 . . ?
C27 C26 H26 107.9 . . ?
C28 C26 H26 107.9 . . ?
C26 C27 H27A 109.5 . . ?
C26 C27 H27B 109.5 . . ?
H27A C27 H27B 109.5 . . ?
C26 C27 H27C 109.5 . . ?
H27A C27 H27C 109.5 . . ?
H27B C27 H27C 109.5 . . ?
C26 C28 H28A 109.5 . . ?
C26 C28 H28B 109.5 . . ?
H28A C28 H28B 109.5 . . ?
C26 C28 H28C 109.5 . . ?
H28A C28 H28C 109.5 . . ?
H28B C28 H28C 109.5 . . ?
N3 C29 C34 121.0(3) . . ?
N3 C29 C30 120.7(3) . . ?
C34 C29 C30 118.0(3) . . ?
N3 C29 K2 113.69(19) . . ?
C34 C29 K2 76.45(19) . . ?
C30 C29 K2 75.21(18) . . ?
C31 C30 C29 120.1(3) . . ?
C31 C30 C35 118.5(3) . . ?
C29 C30 C35 121.3(3) . . ?
C31 C30 K2 75.2(2) . . ?
C29 C30 K2 79.88(18) . . ?
C35 C30 K2 112.4(2) . . ?
C32 C31 C30 121.5(3) . . ?
C32 C31 K2 77.3(2) . . ?
C30 C31 K2 80.0(2) . . ?
C32 C31 H31 119.2 . . ?
C30 C31 H31 119.2 . . ?
K2 C31 H31 113.8 . . ?
C33 C32 C31 119.0(3) . . ?
C33 C32 K2 79.0(2) . . ?
C31 C32 K2 77.7(2) . . ?
C33 C32 H32 120.5 . . ?
C31 C32 H32 120.5 . . ?
K2 C32 H32 113.5 . . ?
C32 C33 C34 121.5(3) . . ?
C32 C33 K2 76.3(2) . . ?
C34 C33 K2 79.9(2) . . ?
C32 C33 H33 119.3 . . ?
C34 C33 H33 119.3 . . ?
K2 C33 H33 114.9 . . ?
C33 C34 C29 119.9(3) . . ?
C33 C34 C38 118.0(3) . . ?
C29 C34 C38 122.1(3) . . ?
C33 C34 K2 75.2(2) . . ?
C29 C34 K2 78.88(19) . . ?
C38 C34 K2 115.6(2) . . ?
C37 C35 C30 113.1(4) . . ?
C37 C35 C36 111.0(5) . . ?
C30 C35 C36 109.5(3) . . ?
C37 C35 H35 107.7 . . ?
C30 C35 H35 107.7 . . ?
C36 C35 H35 107.7 . . ?
C35 C36 H36A 109.5 . . ?
C35 C36 H36B 109.5 . . ?
H36A C36 H36B 109.5 . . ?
C35 C36 H36C 109.5 . . ?
H36A C36 H36C 109.5 . . ?
H36B C36 H36C 109.5 . . ?
C35 C37 H37A 109.5 . . ?
C35 C37 H37B 109.5 . . ?
H37A C37 H37B 109.5 . . ?
C35 C37 H37C 109.5 . . ?
H37A C37 H37C 109.5 . . ?
H37B C37 H37C 109.5 . . ?
C34 C38 C40 111.6(4) . . ?
C34 C38 C39 111.7(3) . . ?
C40 C38 C39 110.6(3) . . ?
C34 C38 H38 107.6 . . ?
C40 C38 H38 107.6 . . ?
C39 C38 H38 107.6 . . ?
C38 C39 H39A 109.5 . . ?
C38 C39 H39B 109.5 . . ?
H39A C39 H39B 109.5 . . ?
C38 C39 H39C 109.5 . . ?
H39A C39 H39C 109.5 . . ?
H39B C39 H39C 109.5 . . ?
C38 C40 H40A 109.5 . . ?
C38 C40 H40B 109.5 . . ?
H40A C40 H40B 109.5 . . ?
C38 C40 H40C 109.5 . . ?
H40A C40 H40C 109.5 . . ?
H40B C40 H40C 109.5 . . ?
Si3 C41 H41A 109.5 . . ?
Si3 C41 H41B 109.5 . . ?
H41A C41 H41B 109.5 . . ?
Si3 C41 H41C 109.5 . . ?
H41A C41 H41C 109.5 . . ?
H41B C41 H41C 109.5 . . ?
Si3 C42 H42A 109.5 . . ?
Si3 C42 H42B 109.5 . . ?
H42A C42 H42B 109.5 . . ?
Si3 C42 H42C 109.5 . . ?
H42A C42 H42C 109.5 . . ?
H42B C42 H42C 109.5 . . ?
Si4 C43 H43A 109.5 . . ?
Si4 C43 H43B 109.5 . . ?
H43A C43 H43B 109.5 . . ?
Si4 C43 H43C 109.5 . . ?
H43A C43 H43C 109.5 . . ?
H43B C43 H43C 109.5 . . ?
Si4 C44 H44A 109.5 . . ?
Si4 C44 H44B 109.5 . . ?
H44A C44 H44B 109.5 . . ?
Si4 C44 H44C 109.5 . . ?
H44A C44 H44C 109.5 . . ?
H44B C44 H44C 109.5 . . ?
N4 C45 C46 121.5(3) . . ?
N4 C45 C50 120.1(3) . . ?
C46 C45 C50 118.4(3) . . ?
N4 C45 K1 119.81(19) . . ?
C46 C45 K1 75.21(18) . . ?
C50 C45 K1 74.00(18) . . ?
C47 C46 C45 119.7(3) . . ?
C47 C46 C51 119.1(3) . . ?
C45 C46 C51 121.1(3) . . ?
C47 C46 K1 73.4(2) . . ?
C45 C46 K1 79.90(18) . . ?
C51 C46 K1 117.3(2) . . ?
C48 C47 C46 121.5(4) . . ?
C48 C47 K1 75.7(2) . . ?
C46 C47 K1 81.5(2) . . ?
C48 C47 H47 119.3 . . ?
C46 C47 H47 119.3 . . ?
K1 C47 H47 113.8 . . ?
C49 C48 C47 119.3(3) . . ?
C49 C48 K1 77.8(2) . . ?
C47 C48 K1 78.7(2) . . ?
C49 C48 H48 120.4 . . ?
C47 C48 H48 120.4 . . ?
K1 C48 H48 113.7 . . ?
C48 C49 C50 121.7(3) . . ?
C48 C49 K1 76.7(2) . . ?
C50 C49 K1 81.27(19) . . ?
C48 C49 H49 119.2 . . ?
C50 C49 H49 119.2 . . ?
K1 C49 H49 113.1 . . ?
C49 C50 C45 119.4(3) . . ?
C49 C50 C54 119.5(3) . . ?
C45 C50 C54 121.1(3) . . ?
C49 C50 K1 73.5(2) . . ?
C45 C50 K1 80.82(18) . . ?
C54 C50 K1 115.5(2) . . ?
C46 C51 C52 113.2(3) . . ?
C46 C51 C53 111.6(3) . . ?
C52 C51 C53 108.8(4) . . ?
C46 C51 H51 107.6 . . ?
C52 C51 H51 107.6 . . ?
C53 C51 H51 107.6 . . ?
C51 C52 H52A 109.5 . . ?
C51 C52 H52B 109.5 . . ?
H52A C52 H52B 109.5 . . ?
C51 C52 H52C 109.5 . . ?
H52A C52 H52C 109.5 . . ?
H52B C52 H52C 109.5 . . ?
C51 C53 H53A 109.5 . . ?
C51 C53 H53B 109.5 . . ?
H53A C53 H53B 109.5 . . ?
C51 C53 H53C 109.5 . . ?
H53A C53 H53C 109.5 . . ?
H53B C53 H53C 109.5 . . ?
C50 C54 C55 110.4(3) . . ?
C50 C54 C56 112.3(4) . . ?
C55 C54 C56 109.9(4) . . ?
C50 C54 H54 108 . . ?
C55 C54 H54 108 . . ?
C56 C54 H54 108 . . ?
C54 C55 H55A 109.5 . . ?
C54 C55 H55B 109.5 . . ?
H55A C55 H55B 109.5 . . ?
C54 C55 H55C 109.5 . . ?
H55A C55 H55C 109.5 . . ?
H55B C55 H55C 109.5 . . ?
C54 C56 H56A 109.5 . . ?
C54 C56 H56B 109.5 . . ?
H56A C56 H56B 109.5 . . ?
C54 C56 H56C 109.5 . . ?
H56A C56 H56C 109.5 . . ?
H56B C56 H56C 109.5 . . ?
C58 C57 H57A 109.5 . . ?
C58 C57 H57B 109.5 . . ?
H57A C57 H57B 109.5 . . ?
C58 C57 H57C 109.5 . . ?
H57A C57 H57C 109.5 . . ?
H57B C57 H57C 109.5 . . ?
C59 C58 C57 114.8(10) . . ?
C59 C58 H58A 108.6 . . ?
C57 C58 H58A 108.6 . . ?
C59 C58 H58B 108.6 . . ?
C57 C58 H58B 108.6 . . ?
H58A C58 H58B 107.5 . . ?
C58 C59 C59 120.6(10) . 7_565 ?
C58 C59 H59A 107.2 . . ?
C59 C59 H59A 107.2 7_565 . ?
C58 C59 H59B 107.2 . . ?
C59 C59 H59B 107.2 7_565 . ?
H59A C59 H59B 106.8 . . ?
C2 C7 C8 109.7(4) . . ?
C2 C7 C9 118.3(13) . . ?
C8 C7 C9 100.6(11) . . ?
C2 C7 H7 109.2 . . ?
C8 C7 H7 109.2 . . ?
C9 C7 H7 109.2 . . ?
C7 C9 H9A 109.5 . . ?
C7 C9 H9B 109.5 . . ?
H9A C9 H9B 109.5 . . ?
C7 C9 H9C 109.5 . . ?
H9A C9 H9C 109.5 . . ?
H9B C9 H9C 109.5 . . ?
C2 C7A C8 109.7(4) . . ?
C2 C7A C9A 107.7(11) . . ?
C8 C7A C9A 121.0(13) . . ?
C2 C7A H7A 105.8 . . ?
C8 C7A H7A 105.8 . . ?
C9A C7A H7A 105.8 . . ?
C7A C9A H9A1 109.5 . . ?
C7A C9A H9A2 109.5 . . ?
H9A1 C9A H9A2 109.5 . . ?
C7A C9A H9A3 109.5 . . ?
H9A1 C9A H9A3 109.5 . . ?
H9A2 C9A H9A3 109.5 . . ?
Si2 C15 H15A 109.5 . . ?
Si2 C15 H15B 109.5 . . ?
H15A C15 H15B 109.5 . . ?
Si2 C15 H15C 109.5 . . ?
H15A C15 H15C 109.5 . . ?
H15B C15 H15C 109.5 . . ?
Si2 C15A H15D 109.5 . . ?
Si2 C15A H15E 109.5 . . ?
H15D C15A H15E 109.5 . . ?
Si2 C15A H15F 109.5 . . ?
H15D C15A H15F 109.5 . . ?
H15E C15A H15F 109.5 . . ?

_iucr_refine_instructions_details 
;
TITL S18MDA22 in I2/a
REM I2/a (#15 in standard setting)
CELL 1.54184  23.285230  17.276966  36.471979  90.0000 108.5063  90.0000
ZERR    8.00   0.000293   0.000178   0.000506   0.0000   0.0014   0.0000
LATT  2
SYMM -x+1/2, y,-z
SFAC C H N O Si K In
UNIT 472.00 792.00 32.00 16.00 32.00 16.00 16.00
BOND $H
ACTA
L.S. 48
EADP C7 C7A
EXYZ C7 C7A
SADI C7 C9 C7A C9A
SADI SI2 C15 SI2 C15A
SIMU C7A C9A
DELU C7A C9A
FMAP 2
PLAN 5
TEMP -100
WGHT    0.046400   57.413300
FVAR       0.61384   0.45222
IN1   7    0.114588    0.141070    0.110616    11.00000    0.02464    0.02067 =
         0.05075    0.00899    0.02215    0.00592
IN2   7   -0.005863    0.362416    0.105308    11.00000    0.01754    0.02330 =
         0.05801   -0.00646    0.01003    0.00259
K1    6   -0.030999    0.136763    0.124050    11.00000    0.02431    0.03955 =
         0.04645    0.00444    0.01501    0.00860
K2    6    0.152761    0.365990    0.121530    11.00000    0.02349    0.03704 =
         0.04776   -0.00073    0.01365    0.00755
SI1   5    0.186628   -0.037282    0.134417    11.00000    0.02031    0.01867 =
         0.03386    0.00395    0.01365    0.00318
SI2   5    0.221002    0.065676    0.075101    11.00000    0.02613    0.02075 =
         0.02672    0.00115    0.01198    0.00299
SI3   5   -0.053445    0.542307    0.131159    11.00000    0.01590    0.02178 =
         0.02737    0.00106    0.00612    0.00290
SI4   5   -0.146428    0.436289    0.074579    11.00000    0.02092    0.02159 =
         0.03083    0.00158    0.00516    0.00358
O1    4    0.219034   -0.004404    0.104097    11.00000    0.04593    0.02453 =
         0.07034    0.01702    0.04560    0.01546
O2    4   -0.117772    0.502613    0.107508    11.00000    0.01623    0.02618 =
         0.05564   -0.00923    0.00316    0.00369
N1    3    0.125694    0.019469    0.131563    11.00000    0.01758    0.01589 =
         0.02739    0.00319    0.00950    0.00083
N2    3    0.191728    0.146381    0.088474    11.00000    0.01744    0.02046 =
         0.02816    0.00072    0.01219   -0.00200
N3    3    0.003264    0.484425    0.127188    11.00000    0.01526    0.02006 =
         0.02344    0.00234    0.00505    0.00013
N4    3   -0.104488    0.354866    0.085831    11.00000    0.01781    0.02009 =
         0.03200    0.00181    0.00964   -0.00024
C1    1    0.076963    0.000896    0.144682    11.00000    0.01842    0.02039 =
         0.02654    0.00225    0.01081    0.00024
C2    1    0.024188   -0.035919    0.119621    11.00000    0.02310    0.02657 =
         0.03451   -0.00240    0.01131   -0.00520
C3    1   -0.025978   -0.047917    0.131922    11.00000    0.02481    0.04288 =
         0.04557   -0.00266    0.01401   -0.01218
AFIX  43
H3    2   -0.060563   -0.073267    0.115123    11.00000   -1.20000
AFIX   0
C4    1   -0.026769   -0.024035    0.167744    11.00000    0.03071    0.05825 =
         0.04810    0.00339    0.02606   -0.00670
AFIX  43
H4    2   -0.061898   -0.031442    0.175248    11.00000   -1.20000
AFIX   0
C5    1    0.023987    0.010769    0.192637    11.00000    0.03296    0.04800 =
         0.03053    0.00473    0.01901    0.00068
AFIX  43
H5    2    0.023742    0.026129    0.217597    11.00000   -1.20000
AFIX   0
C6    1    0.075971    0.024031    0.181978    11.00000    0.02341    0.02778 =
         0.02527    0.00282    0.01079    0.00285
C8    1   -0.017985   -0.000509    0.050242    11.00000    0.04456    0.14521 =
         0.02701   -0.00802    0.00275    0.01690
AFIX 137
H8A   2   -0.058146    0.003298    0.053397    11.00000   -1.50000
H8B   2   -0.022206   -0.017248    0.023841    11.00000   -1.50000
H8C   2    0.001891    0.050182    0.055033    11.00000   -1.50000
AFIX   0
C10   1    0.130153    0.062229    0.210857    11.00000    0.02392    0.04971 =
         0.02620   -0.00690    0.00686    0.00152
AFIX  13
H10   2    0.162391    0.067666    0.198307    11.00000   -1.20000
AFIX   0
C11   1    0.114515    0.143686    0.221548    11.00000    0.04510    0.06194 =
         0.05311   -0.02768    0.01267   -0.00348
AFIX 137
H11A  2    0.098555    0.174705    0.197998    11.00000   -1.50000
H11B  2    0.151073    0.168360    0.238729    11.00000   -1.50000
H11C  2    0.083931    0.140009    0.234744    11.00000   -1.50000
AFIX   0
C12   1    0.155714    0.012706    0.246882    11.00000    0.03944    0.10316 =
         0.02943    0.01337    0.00777    0.01817
AFIX 137
H12A  2    0.125150    0.006825    0.259970    11.00000   -1.50000
H12B  2    0.191788    0.037781    0.264386    11.00000   -1.50000
H12C  2    0.166665   -0.038379    0.239486    11.00000   -1.50000
AFIX   0
C13   1    0.167056   -0.140476    0.122498    11.00000    0.03751    0.02455 =
         0.07027    0.00381    0.02467    0.00418
AFIX 137
H13A  2    0.143447   -0.145081    0.095065    11.00000   -1.50000
H13B  2    0.143085   -0.159846    0.138309    11.00000   -1.50000
H13C  2    0.204308   -0.170953    0.127830    11.00000   -1.50000
AFIX   0
C14   1    0.247001   -0.034010    0.182494    11.00000    0.02835    0.05522 =
         0.05457   -0.00497    0.00320    0.01741
AFIX 137
H14A  2    0.283327   -0.060351    0.180766    11.00000   -1.50000
H14B  2    0.232577   -0.059978    0.201807    11.00000   -1.50000
H14C  2    0.256772    0.020016    0.190133    11.00000   -1.50000
AFIX   0
C16   1    0.302487    0.080598    0.079020    11.00000    0.04820    0.03485 =
         0.09089    0.00207    0.05064    0.00102
AFIX 137
H16A  2    0.327539    0.077916    0.106240    11.00000   -1.50000
H16B  2    0.307348    0.131484    0.068504    11.00000   -1.50000
H16C  2    0.315168    0.040193    0.064365    11.00000   -1.50000
AFIX   0
C17   1    0.214813    0.221093    0.088670    11.00000    0.01438    0.01858 =
         0.02320    0.00135    0.00661    0.00048
C18   1    0.192626    0.271860    0.056590    11.00000    0.01876    0.02332 =
         0.02562    0.00291    0.00820   -0.00001
C19   1    0.216885    0.345909    0.058076    11.00000    0.02855    0.02486 =
         0.03509    0.00933    0.01246   -0.00149
AFIX  43
H19   2    0.201871    0.379369    0.036470    11.00000   -1.20000
AFIX   0
C20   1    0.262398    0.371858    0.090339    11.00000    0.02307    0.02486 =
         0.04831    0.00253    0.01205   -0.00856
AFIX  43
H20   2    0.279040    0.422153    0.090659    11.00000   -1.20000
AFIX   0
C21   1    0.283323    0.323777    0.122051    11.00000    0.01538    0.03069 =
         0.03681   -0.00528    0.00282   -0.00492
AFIX  43
H21   2    0.313907    0.342056    0.144393    11.00000   -1.20000
AFIX   0
C22   1    0.260741    0.249280    0.122093    11.00000    0.01561    0.02591 =
         0.02790    0.00102    0.00476    0.00312
C23   1    0.142478    0.246836    0.020408    11.00000    0.02690    0.02840 =
         0.02218    0.00376    0.00280   -0.00069
AFIX  13
H23   2    0.132707    0.191478    0.023823    11.00000   -1.20000
AFIX   0
C24   1    0.085194    0.293904    0.014400    11.00000    0.02420    0.05485 =
         0.04162   -0.00831    0.00379   -0.00069
AFIX 137
H24A  2    0.071420    0.288334    0.037015    11.00000   -1.50000
H24B  2    0.053603    0.275224   -0.008671    11.00000   -1.50000
H24C  2    0.093567    0.348549    0.010977    11.00000   -1.50000
AFIX   0
C25   1    0.161720    0.252098   -0.015576    11.00000    0.03347    0.08427 =
         0.03145   -0.00719    0.00835   -0.00107
AFIX 137
H25A  2    0.171697    0.305903   -0.019545    11.00000   -1.50000
H25B  2    0.128521    0.234410   -0.038046    11.00000   -1.50000
H25C  2    0.197362    0.219378   -0.012367    11.00000   -1.50000
AFIX   0
C26   1    0.284987    0.199368    0.157890    11.00000    0.03381    0.03483 =
         0.02507    0.00500   -0.00228    0.00498
AFIX  13
H26   2    0.272860    0.144613    0.150424    11.00000   -1.20000
AFIX   0
C27   1    0.257012    0.223352    0.188882    11.00000    0.05001    0.05961 =
         0.02826    0.00511    0.00789    0.00006
AFIX 137
H27A  2    0.269478    0.276317    0.197369    11.00000   -1.50000
H27B  2    0.270873    0.188093    0.210993    11.00000   -1.50000
H27C  2    0.212766    0.221008    0.178133    11.00000   -1.50000
AFIX   0
C28   1    0.354507    0.202128    0.174583    11.00000    0.03452    0.06409 =
         0.04118    0.00970   -0.00480    0.01093
AFIX 137
H28A  2    0.372052    0.192363    0.153895    11.00000   -1.50000
H28B  2    0.368539    0.162474    0.194660    11.00000   -1.50000
H28C  2    0.367206    0.253305    0.185827    11.00000   -1.50000
AFIX   0
C29   1    0.065640    0.501769    0.141111    11.00000    0.01588    0.01992 =
         0.02544    0.00087    0.00596    0.00275
C30   1    0.094668    0.539072    0.117012    11.00000    0.02241    0.02394 =
         0.03329    0.00656    0.01066    0.00210
C31   1    0.157117    0.550707    0.130164    11.00000    0.02077    0.03722 =
         0.04758    0.00762    0.01436   -0.00252
AFIX  43
H31   2    0.175900    0.576024    0.113838    11.00000   -1.20000
AFIX   0
C32   1    0.192428    0.526222    0.166477    11.00000    0.01678    0.05092 =
         0.04820   -0.00222    0.00594   -0.00350
AFIX  43
H32   2    0.234968    0.534442    0.174985    11.00000   -1.20000
AFIX   0
C33   1    0.164864    0.489691    0.190119    11.00000    0.01930    0.04994 =
         0.03139    0.00002   -0.00080    0.00356
AFIX  43
H33   2    0.188893    0.473018    0.215099    11.00000   -1.20000
AFIX   0
C34   1    0.102052    0.476599    0.178075    11.00000    0.01958    0.03568 =
         0.02657    0.00258    0.00571    0.00376
C35   1    0.059671    0.562621    0.075998    11.00000    0.02494    0.05650 =
         0.04041    0.02568    0.01480    0.00862
AFIX  13
H35   2    0.015608    0.561688    0.073387    11.00000   -1.20000
AFIX   0
C36   1    0.070240    0.502822    0.047648    11.00000    0.05373    0.13562 =
         0.02767    0.00574    0.01128    0.02686
AFIX 137
H36A  2    0.113611    0.499768    0.050923    11.00000   -1.50000
H36B  2    0.048119    0.518499    0.021087    11.00000   -1.50000
H36C  2    0.055734    0.452040    0.052845    11.00000   -1.50000
AFIX   0
C37   1    0.074918    0.643471    0.065997    11.00000    0.04959    0.09101 =
         0.12162    0.08197    0.01632    0.00182
AFIX 137
H37A  2    0.066978    0.680640    0.084108    11.00000   -1.50000
H37B  2    0.049856    0.656297    0.039591    11.00000   -1.50000
H37C  2    0.117787    0.645807    0.067820    11.00000   -1.50000
AFIX   0
C38   1    0.075701    0.434104    0.205488    11.00000    0.02663    0.04703 =
         0.02718    0.00887    0.00632    0.00503
AFIX  13
H38   2    0.030825    0.431476    0.192925    11.00000   -1.20000
AFIX   0
C39   1    0.099355    0.350788    0.212730    11.00000    0.04148    0.05195 =
         0.04322    0.01956    0.01051    0.00919
AFIX 137
H39A  2    0.088781    0.322794    0.188111    11.00000   -1.50000
H39B  2    0.080923    0.324860    0.230128    11.00000   -1.50000
H39C  2    0.143473    0.351481    0.224577    11.00000   -1.50000
AFIX   0
C40   1    0.087700    0.477436    0.243705    11.00000    0.04688    0.08351 =
         0.02642   -0.00101    0.00935    0.00864
AFIX 137
H40A  2    0.131060    0.475566    0.258155    11.00000   -1.50000
H40B  2    0.064816    0.453064    0.258987    11.00000   -1.50000
H40C  2    0.074921    0.531472    0.238488    11.00000   -1.50000
AFIX   0
C41   1   -0.051825    0.641691    0.112175    11.00000    0.03553    0.02634 =
         0.06373    0.00231    0.02167    0.00363
AFIX 137
H41A  2   -0.066401    0.640547    0.083848    11.00000   -1.50000
H41B  2   -0.010242    0.661483    0.121131    11.00000   -1.50000
H41C  2   -0.077978    0.675513    0.121525    11.00000   -1.50000
AFIX   0
C42   1   -0.055605    0.553476    0.181827    11.00000    0.04652    0.07301 =
         0.03926    0.00226    0.01858    0.02802
AFIX 137
H42A  2   -0.092488    0.581271    0.181426    11.00000   -1.50000
H42B  2   -0.020043    0.582762    0.197156    11.00000   -1.50000
H42C  2   -0.055416    0.502235    0.193389    11.00000   -1.50000
AFIX   0
C43   1   -0.144799    0.479715    0.028883    11.00000    0.11866    0.05981 =
         0.04350    0.02017    0.02510    0.03470
AFIX 137
H43A  2   -0.162876    0.531483    0.026133    11.00000   -1.50000
H43B  2   -0.167879    0.447170    0.007204    11.00000   -1.50000
H43C  2   -0.102774    0.483632    0.028961    11.00000   -1.50000
AFIX   0
C44   1   -0.225690    0.418202    0.074025    11.00000    0.01862    0.03228 =
         0.12388   -0.00857    0.00718    0.00156
AFIX 137
H44A  2   -0.227123    0.418192    0.100591    11.00000   -1.50000
H44B  2   -0.239359    0.367879    0.062022    11.00000   -1.50000
H44C  2   -0.252223    0.459035    0.059171    11.00000   -1.50000
AFIX   0
C45   1   -0.126714    0.280577    0.088371    11.00000    0.01637    0.02181 =
         0.03281    0.00316    0.01056    0.00311
C46   1   -0.137079    0.226867    0.057564    11.00000    0.02082    0.02298 =
         0.03255    0.00284    0.00765   -0.00034
C47   1   -0.159627    0.153399    0.061138    11.00000    0.02856    0.02562 =
         0.04142   -0.00257    0.00621   -0.00703
AFIX  43
H47   2   -0.166560    0.117743    0.040353    11.00000   -1.20000
AFIX   0
C48   1   -0.172127    0.131307    0.094333    11.00000    0.02638    0.02839 =
         0.05847    0.00894    0.01602   -0.00788
AFIX  43
H48   2   -0.188371    0.081500    0.096051    11.00000   -1.20000
AFIX   0
C49   1   -0.160716    0.182467    0.124874    11.00000    0.02668    0.03649 =
         0.04774    0.01139    0.02202    0.00084
AFIX  43
H49   2   -0.168532    0.166850    0.147813    11.00000   -1.20000
AFIX   0
C50   1   -0.138017    0.256465    0.122922    11.00000    0.02239    0.03015 =
         0.03849    0.00357    0.01598    0.00345
C51   1   -0.124181    0.247863    0.020521    11.00000    0.03672    0.02852 =
         0.03072   -0.00100    0.01175   -0.00273
AFIX  13
H51   2   -0.112640    0.303813    0.022165    11.00000   -1.20000
AFIX   0
C52   1   -0.178596    0.237259   -0.015489    11.00000    0.04161    0.10241 =
         0.03599    0.01431    0.00747    0.00096
AFIX 137
H52A  2   -0.190829    0.182733   -0.017940    11.00000   -1.50000
H52B  2   -0.167865    0.252938   -0.038307    11.00000   -1.50000
H52C  2   -0.212199    0.269263   -0.013452    11.00000   -1.50000
AFIX   0
C53   1   -0.071244    0.201540    0.015881    11.00000    0.04072    0.07121 =
         0.05556    0.01448    0.02730    0.00940
AFIX 137
H53A  2   -0.035142    0.210752    0.038204    11.00000   -1.50000
H53B  2   -0.063290    0.217786   -0.007797    11.00000   -1.50000
H53C  2   -0.081250    0.146283    0.014251    11.00000   -1.50000
AFIX   0
C54   1   -0.125080    0.309683    0.157625    11.00000    0.05401    0.03846 =
         0.03687    0.00238    0.02552    0.00477
AFIX  13
H54   2   -0.118377    0.363016    0.149133    11.00000   -1.20000
AFIX   0
C55   1   -0.067507    0.284465    0.189044    11.00000    0.05238    0.06795 =
         0.04978   -0.00872    0.01043   -0.00544
AFIX 137
H55A  2   -0.073536    0.232953    0.198463    11.00000   -1.50000
H55B  2   -0.058133    0.321490    0.210493    11.00000   -1.50000
H55C  2   -0.033849    0.282746    0.178369    11.00000   -1.50000
AFIX   0
C56   1   -0.177864    0.313102    0.174087    11.00000    0.07411    0.08474 =
         0.05756   -0.00967    0.04022    0.01551
AFIX 137
H56A  2   -0.215242    0.325943    0.153364    11.00000   -1.50000
H56B  2   -0.169715    0.352851    0.194262    11.00000   -1.50000
H56C  2   -0.182428    0.262701    0.185176    11.00000   -1.50000
AFIX   0
C57   1    0.112079    0.714154    0.199992    11.00000    0.15253    0.19621 =
         0.10033    0.01976    0.00007   -0.05875
AFIX  33
H57A  2    0.084998    0.669802    0.197936    11.00000   -1.50000
H57B  2    0.094889    0.759683    0.208695    11.00000   -1.50000
H57C  2    0.116644    0.724730    0.174663    11.00000   -1.50000
AFIX   0
C58   1    0.175544    0.695368    0.229851    11.00000    0.22186    0.15829 =
         0.09237   -0.01974    0.04884   -0.06550
AFIX  23
H58A  2    0.170065    0.683274    0.255065    11.00000   -1.20000
H58B  2    0.191777    0.648389    0.221100    11.00000   -1.20000
AFIX   0
C59   1    0.218339    0.754582    0.235319    11.00000    0.15030    0.10322 =
         0.06155   -0.02782    0.05622   -0.02637
AFIX  23
H59A  2    0.200247    0.801688    0.242556    11.00000   -1.20000
H59B  2    0.223640    0.765053    0.209900    11.00000   -1.20000
AFIX   0
PART 1
C7    1    0.020166   -0.059292    0.078973    21.00000    0.02700    0.05356 =
         0.04306   -0.02260    0.01347   -0.01192
AFIX  13
H7    2    0.061825   -0.060861    0.076686    21.00000   -1.20000
AFIX   0
C9    1   -0.013191   -0.134460    0.062612    21.00000    0.03719    0.06564 =
         0.06696   -0.04222    0.00467   -0.01107
AFIX 137
H9A   2    0.005711   -0.177870    0.079410    21.00000   -1.50000
H9B   2   -0.010875   -0.143382    0.036583    21.00000   -1.50000
H9C   2   -0.055726   -0.130163    0.061387    21.00000   -1.50000
AFIX   0
PART 2
C7A   1    0.020166   -0.059292    0.078973   -21.00000    0.02700    0.05356 =
         0.04306   -0.02260    0.01347   -0.01192
AFIX  13
H7A   2    0.062172   -0.054292    0.077516   -21.00000   -1.20000
AFIX   0
C9A   1    0.004940   -0.147634    0.074513   -21.00000    0.04935    0.08768 =
         0.09271   -0.07139    0.03838   -0.04899
AFIX 137
H9A1  2    0.035157   -0.176494    0.094792   -21.00000   -1.50000
H9A2  2    0.005452   -0.165380    0.049097   -21.00000   -1.50000
H9A3  2   -0.035333   -0.156395    0.076853   -21.00000   -1.50000
AFIX   0
PART 0
PART 1
C15   1    0.185973    0.039026    0.023113    21.00000    0.03990    0.04880 =
         0.03778   -0.01377   -0.00367    0.01460
AFIX 137
H15A  2    0.203248   -0.009937    0.017974    21.00000   -1.50000
H15B  2    0.194177    0.079813    0.006774    21.00000   -1.50000
H15C  2    0.142121    0.033225    0.017321    21.00000   -1.50000
AFIX   0
PART 2
C15A  1    0.169075    0.022890    0.029365   -21.00000    0.11581    0.04581 =
         0.03745   -0.01297    0.01235    0.01461
AFIX 137
H15D  2    0.185676   -0.026505    0.024157   -21.00000   -1.50000
H15E  2    0.165298    0.058583    0.007842   -21.00000   -1.50000
H15F  2    0.129090    0.014212    0.032175   -21.00000   -1.50000
PART 0
AFIX   0
HKLF 4
REM  S18MDA22 in I2/a
REM R1 =  0.0426 for   11198 Fo > 4sig(Fo)  and  0.0464 for all   12283 data
REM    703 parameters refined using      9 restraints
END
;
####################################################################### 
# 
# This file contains crystal structure data downloaded from the 
# Cambridge Structural Database (CSD) hosted by the Cambridge 
# Crystallographic Data Centre (CCDC).
# 
# Full information about CCDC data access policies and citation 
# guidelines are available at http://www.ccdc.cam.ac.uk/access/V1 
# 
# Audit and citation data items may have been added by the CCDC. 
# Please retain this information to preserve the provenance of 
# this file and to allow appropriate attribution of the data. 
# 
#######################################################################

data_6
_database_code_depnum_ccdc_archive 'CCDC 1863658'
_audit_update_record             
;
2018-08-23 deposited with the CCDC.
2018-11-12 downloaded from the CCDC.
;

_audit_creation_date             2018-06-26T10:17:36-00:00
_audit_creation_method           'WinGX routine CIF_UPDATE'
_audit_conform_dict_name         cif_core.dic
_audit_conform_dict_version      2.4.3
_audit_conform_dict_location     ftp://ftp.iucr.org/pub/cif_core.dic

#----------------------------------------------------------------------------#
#                   CHEMICAL INFORMATION                                     #
#----------------------------------------------------------------------------#

_chemical_formula_moiety         'C37 H57 In N3 O Si2, C18 H36 K N2 O6'
_chemical_formula_sum            'C55 H93 In K N5 O7 Si2'
_chemical_formula_weight         1146.44

#----------------------------------------------------------------------------#
#                   UNIT CELL INFORMATION                                    #
#----------------------------------------------------------------------------#

_symmetry_cell_setting           triclinic
_symmetry_space_group_name_H-M   'P -1'
_symmetry_space_group_name_Hall  '-P 1'
_symmetry_Int_Tables_number      2
loop_
_symmetry_equiv_pos_as_xyz
'x, y, z'
'-x, -y, -z'

_cell_length_a                   12.5559(4)
_cell_length_b                   13.5443(3)
_cell_length_c                   18.8336(4)
_cell_angle_alpha                75.5576(18)
_cell_angle_beta                 81.034(2)
_cell_angle_gamma                80.790(2)
_cell_volume                     3039.07(13)
_cell_formula_units_Z            2
_cell_measurement_temperature    119.99(10)
_cell_measurement_reflns_used    23275
_cell_measurement_theta_min      3.706
_cell_measurement_theta_max      73.279
_cell_measurement_wavelength     1.54184

#----------------------------------------------------------------------------#
#                   CRYSTAL INFORMATION                                      #
#----------------------------------------------------------------------------#

_exptl_crystal_description       plate
_exptl_crystal_colour            'dark red'
_exptl_crystal_size_max          0.26
_exptl_crystal_size_mid          0.128
_exptl_crystal_size_min          0.092
_exptl_crystal_density_diffrn    1.253
_exptl_crystal_density_method    'not measured'
_exptl_crystal_F_000             1220
loop_
_exptl_crystal_face_index_h
_exptl_crystal_face_index_k
_exptl_crystal_face_index_l
_exptl_crystal_face_perp_dist
1 -1 12 0.0643
2 -6 -9 0.1117
3 -5 7 0.057
8 1 4 0.0503
8 1 -1 0.047
6 2 10 0.0645
-1 1 12 0.0781
6 5 -3 0.0639
6 6 9 0.0939
4 2 -9 0.0654
0 -9 -5 0.1253
0 -6 7 0.0633
0 7 -5 0.086
-6 4 -4 0.0595
-3 1 -11 0.0578
-4 5 8 0.094
-4 -2 -12 0.0739
-8 -1 -4 0.0462
-8 0 2 0.0433
-5 -8 -4 0.11
-4 -5 5 0.0659
-3 -2 10 0.0554
4 -6 3 0.0678
7 -2 5 0.0523
6 -1 8 0.057
-8 -2 1 0.0466
-7 -2 5 0.0486


#----------------------------------------------------------------------------#
#                   ABSORPTION CORRECTION                                    #
#----------------------------------------------------------------------------#

_exptl_absorpt_coefficient_mu    4.502
_exptl_absorpt_correction_type   gaussian
_exptl_absorpt_process_details   
;
        CrysAlisPro 1.171.38.46 (Rigaku Oxford Diffraction, 2015)
Numerical absorption correction based on gaussian integration over
                        a multifaceted crystal model
        Empirical absorption correction using spherical harmonics,
 implemented in SCALE3 ABSPACK scaling algorithm.
;
_exptl_absorpt_correction_T_min  0.48
_exptl_absorpt_correction_T_max  0.849

#----------------------------------------------------------------------------#
#                   DATA COLLECTION                                          #
#----------------------------------------------------------------------------#

_diffrn_source                   'micro-focus sealed X-ray tube'
_diffrn_ambient_temperature      119.99(10)
_diffrn_radiation_wavelength     1.54184
_diffrn_radiation_type           'Cu K\a'
_diffrn_radiation_monochromator  mirror
_diffrn_radiation_probe          x-ray
_diffrn_detector                 'CCD plate'
_diffrn_detector_area_resol_mean 8.0856
_diffrn_orient_matrix_type       
'CrysAlisPro convention (1999,Acta A55,543-557)'
_diffrn_orient_matrix_ub_11      0.0836076
_diffrn_orient_matrix_ub_12      -0.0973632
_diffrn_orient_matrix_ub_13      0.0115626
_diffrn_orient_matrix_ub_21      0.0916379
_diffrn_orient_matrix_ub_22      0.0670157
_diffrn_orient_matrix_ub_23      -0.0089922
_diffrn_orient_matrix_ub_31      -0.0171192
_diffrn_orient_matrix_ub_32      -0.0070525
_diffrn_orient_matrix_ub_33      0.0838258
_diffrn_measurement_device       'four-circle diffractometer'
_diffrn_measurement_device_type  'SuperNova, Dual, Cu at zero, EosS2'
_diffrn_measurement_method       '\w scans'
_diffrn_reflns_av_R_equivalents  0.0338
_diffrn_reflns_av_unetI/netI     0.0494
_diffrn_reflns_number            39340
_diffrn_reflns_limit_h_min       -15
_diffrn_reflns_limit_h_max       15
_diffrn_reflns_limit_k_min       -16
_diffrn_reflns_limit_k_max       16
_diffrn_reflns_limit_l_min       -22
_diffrn_reflns_limit_l_max       22
_diffrn_reflns_theta_min         3.3969
_diffrn_reflns_theta_max         68.2468
_diffrn_reflns_theta_full        68.1328
_diffrn_measured_fraction_theta_full 0.9998
_diffrn_measured_fraction_theta_max 0.9998
_diffrn_reflns_Laue_measured_fraction_full 1
_diffrn_reflns_Laue_measured_fraction_max 1
_diffrn_reflns_point_group_measured_fraction_full 1
_diffrn_reflns_point_group_measured_fraction_max 1
_reflns_number_total             11134
_reflns_number_gt                10574
_reflns_threshold_expression     'I > 2\s(I)'

#----------------------------------------------------------------------------#
#                   COMPUTER PROGRAMS USED                                   #
#----------------------------------------------------------------------------#

_computing_data_collection       'CrysAlisPro 1.171.38.46 (Rigaku OD, 2015)'
_computing_cell_refinement       'CrysAlisPro 1.171.38.46 (Rigaku OD, 2015)'
_computing_data_reduction        'CrysAlisPro 1.171.38.46 (Rigaku OD, 2015)'
_computing_structure_refinement  'SHELXL-2014/6 (Sheldrick, 2014)'
_computing_molecular_graphics    'Ortep for Windows (Farrugia, 2012)'
_computing_publication_material  'WinGX publication routines (Farrugia, 2012)'

#----------------------------------------------------------------------------#
#                   STRUCTURE SOLUTION
#----------------------------------------------------------------------------#

_atom_sites_solution_hydrogens   geom

#----------------------------------------------------------------------------#
#                   REFINEMENT INFORMATION                                   #
#----------------------------------------------------------------------------#

_refine_ls_structure_factor_coef Fsqd
_refine_ls_matrix_type           full
_refine_ls_weighting_scheme      calc
_refine_ls_weighting_details     
'w=1/[\s^2^(Fo^2^)+(0.0437P)^2^+1.6436P] where P=(Fo^2^+2Fc^2^)/3'
_refine_ls_hydrogen_treatment    constr
_refine_ls_extinction_method     none
_refine_ls_number_reflns         11134
_refine_ls_number_parameters     655
_refine_ls_number_restraints     0
_refine_ls_number_constraints    0
_refine_ls_R_factor_all          0.0322
_refine_ls_R_factor_gt           0.0302
_refine_ls_wR_factor_ref         0.077
_refine_ls_wR_factor_gt          0.0756
_refine_ls_goodness_of_fit_ref   1.012
_refine_ls_restrained_S_all      1.012
_refine_ls_shift/su_max          0.003
_refine_ls_shift/su_mean         0
_refine_diff_density_max         1.554
_refine_diff_density_min         -0.61
_refine_diff_density_rms         0.061

#----------------------------------------------------------------------------#
#                   ATOMIC TYPES, COORDINATES AND THERMAL PARAMETERS         #
#----------------------------------------------------------------------------#

loop_
_atom_type_symbol
_atom_type_description
_atom_type_scat_dispersion_real
_atom_type_scat_dispersion_imag
_atom_type_scat_source
C C 0.0181 0.0091 'International Tables Vol C Tables 4.2.6.8 and 6.1.1.4'
H H 0 0 'International Tables Vol C Tables 4.2.6.8 and 6.1.1.4'
N N 0.0311 0.018 'International Tables Vol C Tables 4.2.6.8 and 6.1.1.4'
O O 0.0492 0.0322 'International Tables Vol C Tables 4.2.6.8 and 6.1.1.4'
Si Si 0.2541 0.3302 'International Tables Vol C Tables 4.2.6.8 and 6.1.1.4'
K K 0.3868 1.0657 'International Tables Vol C Tables 4.2.6.8 and 6.1.1.4'
In In 0.0822 5.0449 'International Tables Vol C Tables 4.2.6.8 and 6.1.1.4'

loop_
_atom_site_label
_atom_site_type_symbol
_atom_site_fract_x
_atom_site_fract_y
_atom_site_fract_z
_atom_site_U_iso_or_equiv
_atom_site_adp_type
_atom_site_occupancy
_atom_site_calc_flag
_atom_site_disorder_assembly
_atom_site_disorder_group
In In 0.71935(2) 0.99472(2) 0.74320(2) 0.01772(5) Uani 1 d . .
K K 0.23936(3) 0.55056(3) 0.76817(2) 0.02182(9) Uani 1 d . .
Si1 Si 0.72192(4) 1.24028(4) 0.73915(3) 0.01855(11) Uani 1 d . .
Si2 Si 0.51276(4) 1.14813(4) 0.80698(3) 0.01996(11) Uani 1 d . .
O1 O 0.60208(11) 1.22920(11) 0.78694(8) 0.0234(3) Uani 1 d . .
O2 O 0.15244(12) 0.36929(11) 0.85066(8) 0.0251(3) Uani 1 d . .
O3 O 0.12647(13) 0.44211(11) 0.70043(9) 0.0281(3) Uani 1 d . .
O4 O 0.12168(13) 0.68103(11) 0.85459(8) 0.0263(3) Uani 1 d . .
O5 O 0.15321(12) 0.74873(11) 0.69977(8) 0.0236(3) Uani 1 d . .
O6 O 0.43695(13) 0.52839(13) 0.83230(9) 0.0290(3) Uani 1 d . .
O7 O 0.44626(13) 0.54915(13) 0.67838(9) 0.0314(3) Uani 1 d . .
N1 N 0.79493(13) 1.12121(12) 0.74605(9) 0.0185(3) Uani 1 d . .
N2 N 0.55408(13) 1.05800(12) 0.75547(9) 0.0177(3) Uani 1 d . .
N3 N 0.78695(15) 0.84873(14) 0.76313(10) 0.0256(4) Uani 1 d . .
N4 N 0.23843(16) 0.48846(15) 0.93385(10) 0.0284(4) Uani 1 d . .
N5 N 0.24567(17) 0.60771(14) 0.60448(10) 0.0272(4) Uani 1 d . .
C1 C 0.90718(16) 1.10129(14) 0.75598(11) 0.0174(4) Uani 1 d . .
C2 C 0.98848(16) 1.11054(14) 0.69444(11) 0.0182(4) Uani 1 d . .
C3 C 1.09745(16) 1.08721(15) 0.70598(11) 0.0214(4) Uani 1 d . .
H3 H 1.1519 1.0927 0.6646 0.026 Uiso 1 calc . .
C4 C 1.12838(16) 1.05620(15) 0.77649(12) 0.0231(4) Uani 1 d . .
H4 H 1.2031 1.0401 0.7834 0.028 Uiso 1 calc . .
C5 C 1.04865(17) 1.04899(16) 0.83692(11) 0.0226(4) Uani 1 d . .
H5 H 1.0696 1.0287 0.8853 0.027 Uiso 1 calc . .
C6 C 0.93876(16) 1.07090(15) 0.82805(11) 0.0196(4) Uani 1 d . .
C7 C 0.96021(17) 1.14433(15) 0.61551(11) 0.0211(4) Uani 1 d . .
H7 H 0.8792 1.1554 0.618 0.025 Uiso 1 calc . .
C8 C 1.0027(2) 1.06249(19) 0.57155(13) 0.0362(5) Uani 1 d . .
H8A H 1.0821 1.0496 0.5686 0.054 Uiso 1 calc . .
H8B H 0.9813 1.0866 0.5216 0.054 Uiso 1 calc . .
H8C H 0.9719 0.9988 0.5962 0.054 Uiso 1 calc . .
C9 C 1.00188(19) 1.24621(17) 0.57576(12) 0.0287(5) Uani 1 d . .
H9A H 0.9675 1.2998 0.6016 0.043 Uiso 1 calc . .
H9B H 0.984 1.2653 0.5249 0.043 Uiso 1 calc . .
H9C H 1.0809 1.2389 0.5753 0.043 Uiso 1 calc . .
C10 C 0.85374(18) 1.05937(17) 0.89559(11) 0.0257(4) Uani 1 d . .
H10 H 0.7823 1.0933 0.8787 0.031 Uiso 1 calc . .
C11 C 0.8429(2) 0.9449(2) 0.92918(13) 0.0364(5) Uani 1 d . .
H11A H 0.8276 0.913 0.8911 0.055 Uiso 1 calc . .
H11B H 0.7832 0.9387 0.9697 0.055 Uiso 1 calc . .
H11C H 0.9109 0.91 0.9481 0.055 Uiso 1 calc . .
C12 C 0.8769(2) 1.1121(2) 0.95362(12) 0.0341(5) Uani 1 d . .
H12A H 0.9471 1.0811 0.9708 0.051 Uiso 1 calc . .
H12B H 0.8194 1.1034 0.9955 0.051 Uiso 1 calc . .
H12C H 0.8791 1.1855 0.9317 0.051 Uiso 1 calc . .
C13 C 0.69589(19) 1.30712(17) 0.64252(13) 0.0309(5) Uani 1 d . .
H13A H 0.6688 1.26 0.6197 0.046 Uiso 1 calc . .
H13B H 0.7636 1.3288 0.6138 0.046 Uiso 1 calc . .
H13C H 0.6416 1.3675 0.6436 0.046 Uiso 1 calc . .
C14 C 0.79174(18) 1.32330(16) 0.77722(14) 0.0302(5) Uani 1 d . .
H14A H 0.7563 1.3943 0.765 0.045 Uiso 1 calc . .
H14B H 0.8681 1.3206 0.7557 0.045 Uiso 1 calc . .
H14C H 0.7876 1.2988 0.831 0.045 Uiso 1 calc . .
C15 C 0.37796(19) 1.2193(2) 0.78682(17) 0.0420(6) Uani 1 d . .
H15A H 0.3507 1.2607 0.8233 0.063 Uiso 1 calc . .
H15B H 0.3271 1.1704 0.7892 0.063 Uiso 1 calc . .
H15C H 0.3848 1.2645 0.7373 0.063 Uiso 1 calc . .
C16 C 0.5095(3) 1.0970(2) 0.90875(13) 0.0453(7) Uani 1 d . .
H16A H 0.5794 1.0565 0.9197 0.068 Uiso 1 calc . .
H16B H 0.4513 1.0532 0.9266 0.068 Uiso 1 calc . .
H16C H 0.496 1.1543 0.9334 0.068 Uiso 1 calc . .
C17 C 0.48284(15) 1.00492(15) 0.73053(11) 0.0193(4) Uani 1 d . .
C18 C 0.44478(16) 1.04650(16) 0.66075(11) 0.0217(4) Uani 1 d . .
C19 C 0.38303(18) 0.98980(19) 0.63419(12) 0.0279(4) Uani 1 d . .
H19 H 0.3583 1.0172 0.5872 0.034 Uiso 1 calc . .
C20 C 0.35690(19) 0.89484(19) 0.67442(14) 0.0319(5) Uani 1 d . .
H20 H 0.315 0.8573 0.6553 0.038 Uiso 1 calc . .
C21 C 0.39269(18) 0.85514(17) 0.74303(13) 0.0286(5) Uani 1 d . .
H21 H 0.3746 0.7899 0.7708 0.034 Uiso 1 calc . .
C22 C 0.45454(17) 0.90839(16) 0.77233(12) 0.0231(4) Uani 1 d . .
C23 C 0.47027(17) 1.15039(17) 0.61366(11) 0.0248(4) Uani 1 d . .
H23 H 0.4992 1.1865 0.6455 0.03 Uiso 1 calc . .
C24 C 0.5573(2) 1.1399(2) 0.54898(14) 0.0397(6) Uani 1 d . .
H24A H 0.6249 1.1035 0.5678 0.06 Uiso 1 calc . .
H24B H 0.5701 1.2083 0.5192 0.06 Uiso 1 calc . .
H24C H 0.533 1.101 0.5184 0.06 Uiso 1 calc . .
C25 C 0.3690(2) 1.2178(2) 0.58498(15) 0.0394(6) Uani 1 d . .
H25A H 0.3447 1.1891 0.5482 0.059 Uiso 1 calc . .
H25B H 0.3863 1.2876 0.5622 0.059 Uiso 1 calc . .
H25C H 0.311 1.2198 0.6262 0.059 Uiso 1 calc . .
C26 C 0.48519(19) 0.86275(17) 0.84988(12) 0.0286(5) Uani 1 d . .
H26 H 0.537 0.9056 0.8594 0.034 Uiso 1 calc . .
C27 C 0.3832(2) 0.8697(2) 0.90599(14) 0.0390(6) Uani 1 d . .
H27A H 0.3489 0.9412 0.8987 0.059 Uiso 1 calc . .
H27B H 0.4037 0.8459 0.9562 0.059 Uiso 1 calc . .
H27C H 0.332 0.8265 0.8989 0.059 Uiso 1 calc . .
C28 C 0.5411(2) 0.7524(2) 0.85974(16) 0.0428(6) Uani 1 d . .
H28A H 0.4896 0.7076 0.8554 0.064 Uiso 1 calc . .
H28B H 0.5663 0.7295 0.9086 0.064 Uiso 1 calc . .
H28C H 0.6035 0.7492 0.8216 0.064 Uiso 1 calc . .
C29 C 0.79655(16) 0.78220(15) 0.71902(11) 0.0198(4) Uani 1 d . .
C30 C 0.77792(17) 0.80383(16) 0.64289(11) 0.0226(4) Uani 1 d . .
C31 C 0.80016(18) 0.72733(17) 0.60358(11) 0.0261(4) Uani 1 d . .
H31 H 0.7872 0.7448 0.5533 0.031 Uiso 1 calc . .
C32 C 0.84051(19) 0.62652(17) 0.63412(13) 0.0281(4) Uani 1 d . .
C33 C 0.85576(18) 0.60360(16) 0.70804(12) 0.0258(4) Uani 1 d . .
H33 H 0.8824 0.5351 0.7306 0.031 Uiso 1 calc . .
C34 C 0.83384(17) 0.67641(16) 0.75049(11) 0.0232(4) Uani 1 d . .
C35 C 0.7312(2) 0.90917(18) 0.60493(12) 0.0312(5) Uani 1 d . .
H35A H 0.7279 0.911 0.553 0.047 Uiso 1 calc . .
H35B H 0.7773 0.9595 0.608 0.047 Uiso 1 calc . .
H35C H 0.6578 0.9258 0.629 0.047 Uiso 1 calc . .
C36 C 0.8624(2) 0.5456(2) 0.58925(15) 0.0404(6) Uani 1 d . .
H36A H 0.7938 0.5344 0.5757 0.061 Uiso 1 calc . .
H36B H 0.8961 0.4811 0.6186 0.061 Uiso 1 calc . .
H36C H 0.9116 0.5687 0.5444 0.061 Uiso 1 calc . .
C37 C 0.8475(2) 0.64524(18) 0.83173(12) 0.0312(5) Uani 1 d . .
H37A H 0.8732 0.5716 0.8453 0.047 Uiso 1 calc . .
H37B H 0.7776 0.6598 0.8609 0.047 Uiso 1 calc . .
H37C H 0.9008 0.6842 0.8417 0.047 Uiso 1 calc . .
C38 C 0.2199(2) 0.37988(19) 0.95964(13) 0.0375(6) Uani 1 d . .
H38A H 0.2042 0.3637 1.0142 0.045 Uiso 1 calc . .
H38B H 0.2877 0.3362 0.9466 0.045 Uiso 1 calc . .
C39 C 0.1284(2) 0.35264(19) 0.92804(13) 0.0355(5) Uani 1 d . .
H39A H 0.1186 0.2796 0.9495 0.043 Uiso 1 calc . .
H39B H 0.0599 0.3955 0.9408 0.043 Uiso 1 calc . .
C40 C 0.06951(18) 0.34054(17) 0.81860(13) 0.0299(5) Uani 1 d . .
H40A H 0.0025 0.3896 0.8222 0.036 Uiso 1 calc . .
H40B H 0.0525 0.2711 0.8456 0.036 Uiso 1 calc . .
C41 C 0.10826(18) 0.34090(16) 0.73942(13) 0.0276(4) Uani 1 d . .
H41A H 0.1765 0.2934 0.7358 0.033 Uiso 1 calc . .
H41B H 0.0531 0.3172 0.7175 0.033 Uiso 1 calc . .
C42 C 0.1636(2) 0.44568(19) 0.62490(13) 0.0373(6) Uani 1 d . .
H42A H 0.1149 0.4126 0.604 0.045 Uiso 1 calc . .
H42B H 0.2377 0.408 0.62 0.045 Uiso 1 calc . .
C43 C 0.1646(2) 0.55635(19) 0.58351(13) 0.0359(5) Uani 1 d . .
H43A H 0.1797 0.5592 0.5299 0.043 Uiso 1 calc . .
H43B H 0.0916 0.5944 0.5927 0.043 Uiso 1 calc . .
C44 C 0.1496(2) 0.55491(19) 0.96599(12) 0.0329(5) Uani 1 d . .
H44A H 0.158 0.5472 1.0186 0.039 Uiso 1 calc . .
H44B H 0.0797 0.5311 0.9643 0.039 Uiso 1 calc . .
C45 C 0.1447(2) 0.66737(18) 0.92767(12) 0.0318(5) Uani 1 d . .
H45A H 0.0873 0.7081 0.9547 0.038 Uiso 1 calc . .
H45B H 0.215 0.6918 0.9272 0.038 Uiso 1 calc . .
C46 C 0.10646(19) 0.78783(16) 0.81877(12) 0.0280(4) Uani 1 d . .
H46A H 0.1754 0.8172 0.8133 0.034 Uiso 1 calc . .
H46B H 0.0508 0.8251 0.8493 0.034 Uiso 1 calc . .
C47 C 0.07096(18) 0.80102(17) 0.74418(13) 0.0286(5) Uani 1 d . .
H47A H 0.0016 0.7724 0.7496 0.034 Uiso 1 calc . .
H47B H 0.0591 0.875 0.72 0.034 Uiso 1 calc . .
C48 C 0.12307(19) 0.76307(17) 0.62787(12) 0.0286(5) Uani 1 d . .
H48A H 0.1038 0.8372 0.6065 0.034 Uiso 1 calc . .
H48B H 0.0589 0.7277 0.6306 0.034 Uiso 1 calc . .
C49 C 0.2173(2) 0.71966(17) 0.57969(12) 0.0288(5) Uani 1 d . .
H49A H 0.1988 0.7356 0.5285 0.035 Uiso 1 calc . .
H49B H 0.2815 0.7538 0.5791 0.035 Uiso 1 calc . .
C50 C 0.3423(2) 0.5016(2) 0.95432(13) 0.0373(5) Uani 1 d . .
H50A H 0.3486 0.4626 1.0058 0.045 Uiso 1 calc . .
H50B H 0.3427 0.5752 0.9527 0.045 Uiso 1 calc . .
C51 C 0.4401(2) 0.4662(2) 0.90482(14) 0.0391(6) Uani 1 d . .
H51A H 0.5077 0.4717 0.9237 0.047 Uiso 1 calc . .
H51B H 0.4395 0.3933 0.9043 0.047 Uiso 1 calc . .
C52 C 0.53554(19) 0.5081(2) 0.78630(14) 0.0343(5) Uani 1 d . .
H52A H 0.5465 0.4352 0.7832 0.041 Uiso 1 calc . .
H52B H 0.5978 0.5208 0.8077 0.041 Uiso 1 calc . .
C53 C 0.53006(19) 0.5762(2) 0.71083(14) 0.0352(5) Uani 1 d . .
H53A H 0.5138 0.6491 0.7141 0.042 Uiso 1 calc . .
H53B H 0.6008 0.5674 0.68 0.042 Uiso 1 calc . .
C54 C 0.4456(2) 0.6043(2) 0.60349(13) 0.0399(6) Uani 1 d . .
H54A H 0.5162 0.5874 0.5747 0.048 Uiso 1 calc . .
H54B H 0.4345 0.6791 0.6008 0.048 Uiso 1 calc . .
C55 C 0.3553(2) 0.5757(2) 0.57139(12) 0.0377(6) Uani 1 d . .
H55A H 0.3617 0.6071 0.5177 0.045 Uiso 1 calc . .
H55B H 0.3649 0.5001 0.5776 0.045 Uiso 1 calc . .

loop_
_atom_site_aniso_label
_atom_site_aniso_U_11
_atom_site_aniso_U_22
_atom_site_aniso_U_33
_atom_site_aniso_U_23
_atom_site_aniso_U_13
_atom_site_aniso_U_12
In 0.01570(7) 0.01658(7) 0.02314(8) -0.00738(5) -0.00267(5) -0.00387(5)
K 0.0242(2) 0.01979(19) 0.0228(2) -0.00579(15) -0.00352(16) -0.00457(15)
Si1 0.0150(2) 0.0148(2) 0.0270(3) -0.00521(19) -0.00419(19) -0.00298(18)
Si2 0.0158(2) 0.0244(3) 0.0231(3) -0.0114(2) 0.00025(19) -0.0057(2)
O1 0.0173(7) 0.0205(7) 0.0359(8) -0.0138(6) 0.0001(6) -0.0041(5)
O2 0.0244(7) 0.0260(7) 0.0257(7) -0.0056(6) -0.0008(6) -0.0077(6)
O3 0.0357(9) 0.0185(7) 0.0329(8) -0.0074(6) -0.0092(6) -0.0043(6)
O4 0.0293(8) 0.0218(7) 0.0293(8) -0.0086(6) -0.0020(6) -0.0048(6)
O5 0.0219(7) 0.0222(7) 0.0280(7) -0.0071(6) -0.0056(6) -0.0017(6)
O6 0.0234(8) 0.0337(8) 0.0302(8) -0.0083(6) -0.0059(6) 0.0002(6)
O7 0.0287(8) 0.0360(9) 0.0269(8) -0.0036(7) -0.0005(6) -0.0053(7)
N1 0.0149(8) 0.0164(7) 0.0260(8) -0.0064(6) -0.0038(6) -0.0038(6)
N2 0.0123(7) 0.0195(8) 0.0236(8) -0.0088(6) -0.0010(6) -0.0035(6)
N3 0.0302(10) 0.0217(9) 0.0268(9) -0.0091(7) -0.0089(7) 0.0019(7)
N4 0.0336(10) 0.0297(10) 0.0234(9) -0.0063(7) -0.0034(7) -0.0078(8)
N5 0.0372(11) 0.0227(9) 0.0242(9) -0.0061(7) -0.0081(8) -0.0054(8)
C1 0.0159(9) 0.0139(8) 0.0237(9) -0.0055(7) -0.0036(7) -0.0025(7)
C2 0.0195(9) 0.0146(8) 0.0224(9) -0.0063(7) -0.0031(7) -0.0036(7)
C3 0.0182(9) 0.0193(9) 0.0271(10) -0.0072(8) 0.0008(8) -0.0042(7)
C4 0.0155(9) 0.0210(9) 0.0342(11) -0.0068(8) -0.0072(8) -0.0020(7)
C5 0.0228(10) 0.0219(10) 0.0248(10) -0.0049(8) -0.0082(8) -0.0038(8)
C6 0.0196(10) 0.0187(9) 0.0213(9) -0.0050(7) -0.0022(7) -0.0044(7)
C7 0.0223(10) 0.0209(9) 0.0216(9) -0.0071(8) -0.0035(7) -0.0024(8)
C8 0.0480(15) 0.0326(12) 0.0317(12) -0.0174(10) -0.0098(10) 0.0046(11)
C9 0.0324(12) 0.0281(11) 0.0253(10) -0.0021(8) -0.0044(9) -0.0080(9)
C10 0.0231(10) 0.0304(11) 0.0217(10) -0.0036(8) -0.0018(8) -0.0028(8)
C11 0.0377(13) 0.0395(13) 0.0285(11) 0.0010(10) 0.0014(10) -0.0140(10)
C12 0.0360(13) 0.0410(13) 0.0249(11) -0.0112(9) -0.0005(9) -0.0011(10)
C13 0.0300(12) 0.0256(11) 0.0339(11) -0.0002(9) -0.0079(9) -0.0011(9)
C14 0.0232(11) 0.0195(10) 0.0526(14) -0.0131(9) -0.0097(10) -0.0040(8)
C15 0.0195(11) 0.0540(16) 0.0647(17) -0.0404(14) -0.0093(11) 0.0058(10)
C16 0.071(2) 0.0456(15) 0.0255(11) -0.0145(10) 0.0043(12) -0.0257(14)
C17 0.0131(9) 0.0233(10) 0.0241(9) -0.0112(8) 0.0009(7) -0.0038(7)
C18 0.0147(9) 0.0280(10) 0.0250(10) -0.0123(8) -0.0004(7) -0.0027(8)
C19 0.0216(10) 0.0389(12) 0.0290(10) -0.0167(9) -0.0054(8) -0.0043(9)
C20 0.0245(11) 0.0385(13) 0.0431(13) -0.0243(10) -0.0032(9) -0.0122(9)
C21 0.0232(11) 0.0260(10) 0.0401(12) -0.0135(9) 0.0021(9) -0.0102(8)
C22 0.0189(10) 0.0230(10) 0.0294(10) -0.0092(8) 0.0007(8) -0.0067(8)
C23 0.0226(10) 0.0272(10) 0.0248(10) -0.0070(8) -0.0051(8) 0.0000(8)
C24 0.0418(14) 0.0335(13) 0.0324(12) 0.0012(10) 0.0092(10) 0.0017(11)
C25 0.0320(13) 0.0352(13) 0.0508(15) -0.0096(11) -0.0154(11) 0.0064(10)
C26 0.0276(11) 0.0279(11) 0.0312(11) -0.0023(9) -0.0044(9) -0.0121(9)
C27 0.0394(14) 0.0482(15) 0.0324(12) -0.0086(11) 0.0022(10) -0.0213(11)
C28 0.0406(14) 0.0310(13) 0.0516(15) 0.0031(11) -0.0080(12) -0.0073(11)
C29 0.0176(9) 0.0183(9) 0.0240(10) -0.0054(7) -0.0014(7) -0.0043(7)
C30 0.0226(10) 0.0222(10) 0.0230(10) -0.0055(8) -0.0034(8) -0.0019(8)
C31 0.0279(11) 0.0297(11) 0.0226(10) -0.0093(8) -0.0020(8) -0.0052(9)
C32 0.0286(11) 0.0243(10) 0.0346(11) -0.0144(9) 0.0023(9) -0.0068(8)
C33 0.0278(11) 0.0149(9) 0.0341(11) -0.0046(8) -0.0021(9) -0.0039(8)
C34 0.0245(10) 0.0201(10) 0.0246(10) -0.0036(8) -0.0025(8) -0.0045(8)
C35 0.0390(13) 0.0281(11) 0.0245(10) -0.0044(9) -0.0078(9) 0.0034(9)
C36 0.0485(15) 0.0328(13) 0.0463(14) -0.0232(11) 0.0039(11) -0.0110(11)
C37 0.0353(12) 0.0272(11) 0.0273(11) 0.0007(9) -0.0067(9) -0.0014(9)
C38 0.0586(17) 0.0294(12) 0.0231(11) -0.0008(9) -0.0067(10) -0.0084(11)
C39 0.0473(15) 0.0283(11) 0.0304(12) -0.0046(9) 0.0055(10) -0.0165(10)
C40 0.0218(10) 0.0268(11) 0.0427(13) -0.0075(9) -0.0043(9) -0.0082(8)
C41 0.0263(11) 0.0206(10) 0.0395(12) -0.0079(9) -0.0099(9) -0.0063(8)
C42 0.0599(17) 0.0266(12) 0.0310(12) -0.0108(9) -0.0093(11) -0.0111(11)
C43 0.0568(16) 0.0278(12) 0.0299(11) -0.0073(9) -0.0183(11) -0.0111(11)
C44 0.0397(13) 0.0335(12) 0.0245(10) -0.0067(9) 0.0049(9) -0.0104(10)
C45 0.0394(13) 0.0304(12) 0.0279(11) -0.0118(9) 0.0025(9) -0.0097(10)
C46 0.0285(11) 0.0203(10) 0.0355(11) -0.0103(9) 0.0017(9) -0.0030(8)
C47 0.0247(11) 0.0228(10) 0.0368(12) -0.0074(9) -0.0018(9) 0.0003(8)
C48 0.0319(12) 0.0240(10) 0.0314(11) -0.0041(9) -0.0135(9) -0.0019(9)
C49 0.0408(13) 0.0233(10) 0.0237(10) -0.0026(8) -0.0082(9) -0.0086(9)
C50 0.0411(14) 0.0484(15) 0.0259(11) -0.0101(10) -0.0091(10) -0.0087(11)
C51 0.0330(13) 0.0488(15) 0.0346(12) -0.0055(11) -0.0147(10) 0.0011(11)
C52 0.0208(11) 0.0400(13) 0.0439(13) -0.0165(11) -0.0061(9) 0.0031(9)
C53 0.0228(11) 0.0408(13) 0.0417(13) -0.0124(11) 0.0023(9) -0.0046(10)
C54 0.0366(13) 0.0471(15) 0.0274(12) 0.0008(10) 0.0041(10) -0.0027(11)
C55 0.0491(15) 0.0395(13) 0.0218(10) -0.0080(9) -0.0010(10) 0.0008(11)


#----------------------------------------------------------------------------#
#                   MOLECULAR GEOMETRY                                       #
#----------------------------------------------------------------------------#

_geom_special_details            
;
 All esds (except the esd in the dihedral angle between two l.s. planes)
 are estimated using the full covariance matrix.  The cell esds are taken
 into account individually in the estimation of esds in distances, angles
 and torsion angles; correlations between esds in cell parameters are only
 used when they are defined by crystal symmetry.  An approximate (isotropic)
 treatment of cell esds is used for estimating esds involving l.s. planes.
;
loop_
_geom_bond_atom_site_label_1
_geom_bond_atom_site_label_2
_geom_bond_distance
_geom_bond_site_symmetry_2
_geom_bond_publ_flag
In N3 1.9907(18) . ?
In N1 2.1026(16) . ?
In N2 2.1152(16) . ?
K O4 2.7935(16) . ?
K O5 2.7953(15) . ?
K O3 2.8212(16) . ?
K O2 2.8389(15) . ?
K O6 2.8667(16) . ?
K O7 2.8705(17) . ?
K N5 2.9771(18) . ?
K N4 3.0211(18) . ?
Si1 O1 1.6369(15) . ?
Si1 N1 1.7080(17) . ?
Si1 C14 1.860(2) . ?
Si1 C13 1.873(2) . ?
Si2 O1 1.6314(15) . ?
Si2 N2 1.7121(16) . ?
Si2 C15 1.853(2) . ?
Si2 C16 1.865(3) . ?
O2 C39 1.409(3) . ?
O2 C40 1.430(3) . ?
O3 C42 1.417(3) . ?
O3 C41 1.420(3) . ?
O4 C45 1.411(3) . ?
O4 C46 1.431(3) . ?
O5 C48 1.421(3) . ?
O5 C47 1.435(3) . ?
O6 C51 1.418(3) . ?
O6 C52 1.426(3) . ?
O7 C54 1.422(3) . ?
O7 C53 1.432(3) . ?
N1 C1 1.425(2) . ?
N2 C17 1.429(2) . ?
N3 C29 1.351(3) . ?
N4 C50 1.466(3) . ?
N4 C44 1.470(3) . ?
N4 C38 1.473(3) . ?
N5 C55 1.465(3) . ?
N5 C43 1.471(3) . ?
N5 C49 1.473(3) . ?
C1 C2 1.414(3) . ?
C1 C6 1.416(3) . ?
C2 C3 1.393(3) . ?
C2 C7 1.523(3) . ?
C3 C4 1.386(3) . ?
C3 H3 0.95 . ?
C4 C5 1.388(3) . ?
C4 H4 0.95 . ?
C5 C6 1.391(3) . ?
C5 H5 0.95 . ?
C6 C10 1.521(3) . ?
C7 C8 1.526(3) . ?
C7 C9 1.527(3) . ?
C7 H7 1 . ?
C8 H8A 0.98 . ?
C8 H8B 0.98 . ?
C8 H8C 0.98 . ?
C9 H9A 0.98 . ?
C9 H9B 0.98 . ?
C9 H9C 0.98 . ?
C10 C12 1.531(3) . ?
C10 C11 1.541(3) . ?
C10 H10 1 . ?
C11 H11A 0.98 . ?
C11 H11B 0.98 . ?
C11 H11C 0.98 . ?
C12 H12A 0.98 . ?
C12 H12B 0.98 . ?
C12 H12C 0.98 . ?
C13 H13A 0.98 . ?
C13 H13B 0.98 . ?
C13 H13C 0.98 . ?
C14 H14A 0.98 . ?
C14 H14B 0.98 . ?
C14 H14C 0.98 . ?
C15 H15A 0.98 . ?
C15 H15B 0.98 . ?
C15 H15C 0.98 . ?
C16 H16A 0.98 . ?
C16 H16B 0.98 . ?
C16 H16C 0.98 . ?
C17 C22 1.415(3) . ?
C17 C18 1.419(3) . ?
C18 C19 1.394(3) . ?
C18 C23 1.517(3) . ?
C19 C20 1.381(4) . ?
C19 H19 0.95 . ?
C20 C21 1.385(3) . ?
C20 H20 0.95 . ?
C21 C22 1.393(3) . ?
C21 H21 0.95 . ?
C22 C26 1.521(3) . ?
C23 C24 1.523(3) . ?
C23 C25 1.529(3) . ?
C23 H23 1 . ?
C24 H24A 0.98 . ?
C24 H24B 0.98 . ?
C24 H24C 0.98 . ?
C25 H25A 0.98 . ?
C25 H25B 0.98 . ?
C25 H25C 0.98 . ?
C26 C28 1.526(3) . ?
C26 C27 1.534(3) . ?
C26 H26 1 . ?
C27 H27A 0.98 . ?
C27 H27B 0.98 . ?
C27 H27C 0.98 . ?
C28 H28A 0.98 . ?
C28 H28B 0.98 . ?
C28 H28C 0.98 . ?
C29 C30 1.438(3) . ?
C29 C34 1.439(3) . ?
C30 C31 1.388(3) . ?
C30 C35 1.498(3) . ?
C31 C32 1.389(3) . ?
C31 H31 0.95 . ?
C32 C33 1.385(3) . ?
C32 C36 1.512(3) . ?
C33 C34 1.388(3) . ?
C33 H33 0.95 . ?
C34 C37 1.512(3) . ?
C35 H35A 0.98 . ?
C35 H35B 0.98 . ?
C35 H35C 0.98 . ?
C36 H36A 0.98 . ?
C36 H36B 0.98 . ?
C36 H36C 0.98 . ?
C37 H37A 0.98 . ?
C37 H37B 0.98 . ?
C37 H37C 0.98 . ?
C38 C39 1.506(4) . ?
C38 H38A 0.99 . ?
C38 H38B 0.99 . ?
C39 H39A 0.99 . ?
C39 H39B 0.99 . ?
C40 C41 1.494(3) . ?
C40 H40A 0.99 . ?
C40 H40B 0.99 . ?
C41 H41A 0.99 . ?
C41 H41B 0.99 . ?
C42 C43 1.508(3) . ?
C42 H42A 0.99 . ?
C42 H42B 0.99 . ?
C43 H43A 0.99 . ?
C43 H43B 0.99 . ?
C44 C45 1.510(3) . ?
C44 H44A 0.99 . ?
C44 H44B 0.99 . ?
C45 H45A 0.99 . ?
C45 H45B 0.99 . ?
C46 C47 1.500(3) . ?
C46 H46A 0.99 . ?
C46 H46B 0.99 . ?
C47 H47A 0.99 . ?
C47 H47B 0.99 . ?
C48 C49 1.509(3) . ?
C48 H48A 0.99 . ?
C48 H48B 0.99 . ?
C49 H49A 0.99 . ?
C49 H49B 0.99 . ?
C50 C51 1.512(4) . ?
C50 H50A 0.99 . ?
C50 H50B 0.99 . ?
C51 H51A 0.99 . ?
C51 H51B 0.99 . ?
C52 C53 1.494(4) . ?
C52 H52A 0.99 . ?
C52 H52B 0.99 . ?
C53 H53A 0.99 . ?
C53 H53B 0.99 . ?
C54 C55 1.507(4) . ?
C54 H54A 0.99 . ?
C54 H54B 0.99 . ?
C55 H55A 0.99 . ?
C55 H55B 0.99 . ?

loop_
_geom_angle_atom_site_label_1
_geom_angle_atom_site_label_2
_geom_angle_atom_site_label_3
_geom_angle
_geom_angle_site_symmetry_1
_geom_angle_site_symmetry_3
_geom_angle_publ_flag
N3 In N1 125.54(7) . . ?
N3 In N2 130.25(7) . . ?
N1 In N2 100.36(6) . . ?
O4 K O5 60.48(4) . . ?
O4 K O3 119.29(5) . . ?
O5 K O3 97.31(4) . . ?
O4 K O2 96.31(5) . . ?
O5 K O2 135.59(5) . . ?
O3 K O2 59.45(4) . . ?
O4 K O6 94.99(5) . . ?
O5 K O6 117.69(5) . . ?
O3 K O6 140.47(5) . . ?
O2 K O6 100.46(5) . . ?
O4 K O7 134.20(5) . . ?
O5 K O7 96.63(5) . . ?
O3 K O7 101.54(5) . . ?
O2 K O7 123.42(5) . . ?
O6 K O7 59.05(5) . . ?
O4 K N5 120.67(5) . . ?
O5 K N5 60.84(5) . . ?
O3 K N5 61.26(5) . . ?
O2 K N5 119.89(5) . . ?
O6 K N5 119.24(5) . . ?
O7 K N5 60.98(5) . . ?
O4 K N4 60.80(5) . . ?
O5 K N4 120.52(5) . . ?
O3 K N4 118.74(5) . . ?
O2 K N4 59.86(5) . . ?
O6 K N4 59.65(5) . . ?
O7 K N4 117.72(5) . . ?
N5 K N4 178.45(6) . . ?
O1 Si1 N1 109.27(8) . . ?
O1 Si1 C14 108.26(9) . . ?
N1 Si1 C14 110.44(9) . . ?
O1 Si1 C13 105.90(10) . . ?
N1 Si1 C13 113.67(10) . . ?
C14 Si1 C13 109.08(11) . . ?
O1 Si2 N2 108.17(8) . . ?
O1 Si2 C15 108.95(11) . . ?
N2 Si2 C15 111.62(10) . . ?
O1 Si2 C16 103.97(11) . . ?
N2 Si2 C16 114.80(11) . . ?
C15 Si2 C16 108.93(14) . . ?
Si2 O1 Si1 137.76(9) . . ?
C39 O2 C40 111.48(17) . . ?
C39 O2 K 120.05(13) . . ?
C40 O2 K 114.78(12) . . ?
C42 O3 C41 111.03(17) . . ?
C42 O3 K 115.01(14) . . ?
C41 O3 K 116.95(12) . . ?
C45 O4 C46 110.95(17) . . ?
C45 O4 K 118.81(13) . . ?
C46 O4 K 115.81(12) . . ?
C48 O5 C47 110.34(16) . . ?
C48 O5 K 117.17(12) . . ?
C47 O5 K 116.23(12) . . ?
C51 O6 C52 110.98(18) . . ?
C51 O6 K 117.01(14) . . ?
C52 O6 K 116.41(13) . . ?
C54 O7 C53 110.69(19) . . ?
C54 O7 K 115.87(14) . . ?
C53 O7 K 113.74(13) . . ?
C1 N1 Si1 122.84(13) . . ?
C1 N1 In 116.71(12) . . ?
Si1 N1 In 120.43(9) . . ?
C17 N2 Si2 124.85(13) . . ?
C17 N2 In 113.90(12) . . ?
Si2 N2 In 120.10(9) . . ?
C29 N3 In 127.43(14) . . ?
C50 N4 C44 109.99(19) . . ?
C50 N4 C38 109.6(2) . . ?
C44 N4 C38 110.57(19) . . ?
C50 N4 K 110.54(13) . . ?
C44 N4 K 107.34(13) . . ?
C38 N4 K 108.73(13) . . ?
C55 N5 C43 110.9(2) . . ?
C55 N5 C49 110.32(19) . . ?
C43 N5 C49 108.49(18) . . ?
C55 N5 K 108.77(13) . . ?
C43 N5 K 108.73(13) . . ?
C49 N5 K 109.57(12) . . ?
C2 C1 C6 119.08(18) . . ?
C2 C1 N1 120.79(17) . . ?
C6 C1 N1 120.13(17) . . ?
C3 C2 C1 119.38(18) . . ?
C3 C2 C7 118.83(18) . . ?
C1 C2 C7 121.78(18) . . ?
C4 C3 C2 121.56(18) . . ?
C4 C3 H3 119.2 . . ?
C2 C3 H3 119.2 . . ?
C3 C4 C5 119.06(19) . . ?
C3 C4 H4 120.5 . . ?
C5 C4 H4 120.5 . . ?
C4 C5 C6 121.38(18) . . ?
C4 C5 H5 119.3 . . ?
C6 C5 H5 119.3 . . ?
C5 C6 C1 119.52(18) . . ?
C5 C6 C10 119.84(18) . . ?
C1 C6 C10 120.63(18) . . ?
C2 C7 C8 112.12(17) . . ?
C2 C7 C9 111.23(17) . . ?
C8 C7 C9 110.43(19) . . ?
C2 C7 H7 107.6 . . ?
C8 C7 H7 107.6 . . ?
C9 C7 H7 107.6 . . ?
C7 C8 H8A 109.5 . . ?
C7 C8 H8B 109.5 . . ?
H8A C8 H8B 109.5 . . ?
C7 C8 H8C 109.5 . . ?
H8A C8 H8C 109.5 . . ?
H8B C8 H8C 109.5 . . ?
C7 C9 H9A 109.5 . . ?
C7 C9 H9B 109.5 . . ?
H9A C9 H9B 109.5 . . ?
C7 C9 H9C 109.5 . . ?
H9A C9 H9C 109.5 . . ?
H9B C9 H9C 109.5 . . ?
C6 C10 C12 112.70(18) . . ?
C6 C10 C11 110.26(18) . . ?
C12 C10 C11 111.06(19) . . ?
C6 C10 H10 107.5 . . ?
C12 C10 H10 107.5 . . ?
C11 C10 H10 107.5 . . ?
C10 C11 H11A 109.5 . . ?
C10 C11 H11B 109.5 . . ?
H11A C11 H11B 109.5 . . ?
C10 C11 H11C 109.5 . . ?
H11A C11 H11C 109.5 . . ?
H11B C11 H11C 109.5 . . ?
C10 C12 H12A 109.5 . . ?
C10 C12 H12B 109.5 . . ?
H12A C12 H12B 109.5 . . ?
C10 C12 H12C 109.5 . . ?
H12A C12 H12C 109.5 . . ?
H12B C12 H12C 109.5 . . ?
Si1 C13 H13A 109.5 . . ?
Si1 C13 H13B 109.5 . . ?
H13A C13 H13B 109.5 . . ?
Si1 C13 H13C 109.5 . . ?
H13A C13 H13C 109.5 . . ?
H13B C13 H13C 109.5 . . ?
Si1 C14 H14A 109.5 . . ?
Si1 C14 H14B 109.5 . . ?
H14A C14 H14B 109.5 . . ?
Si1 C14 H14C 109.5 . . ?
H14A C14 H14C 109.5 . . ?
H14B C14 H14C 109.5 . . ?
Si2 C15 H15A 109.5 . . ?
Si2 C15 H15B 109.5 . . ?
H15A C15 H15B 109.5 . . ?
Si2 C15 H15C 109.5 . . ?
H15A C15 H15C 109.5 . . ?
H15B C15 H15C 109.5 . . ?
Si2 C16 H16A 109.5 . . ?
Si2 C16 H16B 109.5 . . ?
H16A C16 H16B 109.5 . . ?
Si2 C16 H16C 109.5 . . ?
H16A C16 H16C 109.5 . . ?
H16B C16 H16C 109.5 . . ?
C22 C17 C18 119.21(18) . . ?
C22 C17 N2 121.08(18) . . ?
C18 C17 N2 119.61(18) . . ?
C19 C18 C17 119.1(2) . . ?
C19 C18 C23 118.90(19) . . ?
C17 C18 C23 122.01(18) . . ?
C20 C19 C18 121.7(2) . . ?
C20 C19 H19 119.1 . . ?
C18 C19 H19 119.1 . . ?
C19 C20 C21 119.1(2) . . ?
C19 C20 H20 120.5 . . ?
C21 C20 H20 120.5 . . ?
C20 C21 C22 121.7(2) . . ?
C20 C21 H21 119.2 . . ?
C22 C21 H21 119.2 . . ?
C21 C22 C17 119.2(2) . . ?
C21 C22 C26 118.61(19) . . ?
C17 C22 C26 122.13(19) . . ?
C18 C23 C24 111.87(18) . . ?
C18 C23 C25 112.13(19) . . ?
C24 C23 C25 109.6(2) . . ?
C18 C23 H23 107.7 . . ?
C24 C23 H23 107.7 . . ?
C25 C23 H23 107.7 . . ?
C23 C24 H24A 109.5 . . ?
C23 C24 H24B 109.5 . . ?
H24A C24 H24B 109.5 . . ?
C23 C24 H24C 109.5 . . ?
H24A C24 H24C 109.5 . . ?
H24B C24 H24C 109.5 . . ?
C23 C25 H25A 109.5 . . ?
C23 C25 H25B 109.5 . . ?
H25A C25 H25B 109.5 . . ?
C23 C25 H25C 109.5 . . ?
H25A C25 H25C 109.5 . . ?
H25B C25 H25C 109.5 . . ?
C22 C26 C28 112.9(2) . . ?
C22 C26 C27 109.23(19) . . ?
C28 C26 C27 111.0(2) . . ?
C22 C26 H26 107.9 . . ?
C28 C26 H26 107.9 . . ?
C27 C26 H26 107.9 . . ?
C26 C27 H27A 109.5 . . ?
C26 C27 H27B 109.5 . . ?
H27A C27 H27B 109.5 . . ?
C26 C27 H27C 109.5 . . ?
H27A C27 H27C 109.5 . . ?
H27B C27 H27C 109.5 . . ?
C26 C28 H28A 109.5 . . ?
C26 C28 H28B 109.5 . . ?
H28A C28 H28B 109.5 . . ?
C26 C28 H28C 109.5 . . ?
H28A C28 H28C 109.5 . . ?
H28B C28 H28C 109.5 . . ?
N3 C29 C30 128.27(18) . . ?
N3 C29 C34 116.72(18) . . ?
C30 C29 C34 114.97(18) . . ?
C31 C30 C29 120.92(19) . . ?
C31 C30 C35 118.55(19) . . ?
C29 C30 C35 120.51(19) . . ?
C30 C31 C32 123.2(2) . . ?
C30 C31 H31 118.4 . . ?
C32 C31 H31 118.4 . . ?
C33 C32 C31 116.6(2) . . ?
C33 C32 C36 122.0(2) . . ?
C31 C32 C36 121.3(2) . . ?
C32 C33 C34 122.9(2) . . ?
C32 C33 H33 118.6 . . ?
C34 C33 H33 118.6 . . ?
C33 C34 C29 121.31(19) . . ?
C33 C34 C37 120.15(19) . . ?
C29 C34 C37 118.54(19) . . ?
C30 C35 H35A 109.5 . . ?
C30 C35 H35B 109.5 . . ?
H35A C35 H35B 109.5 . . ?
C30 C35 H35C 109.5 . . ?
H35A C35 H35C 109.5 . . ?
H35B C35 H35C 109.5 . . ?
C32 C36 H36A 109.5 . . ?
C32 C36 H36B 109.5 . . ?
H36A C36 H36B 109.5 . . ?
C32 C36 H36C 109.5 . . ?
H36A C36 H36C 109.5 . . ?
H36B C36 H36C 109.5 . . ?
C34 C37 H37A 109.5 . . ?
C34 C37 H37B 109.5 . . ?
H37A C37 H37B 109.5 . . ?
C34 C37 H37C 109.5 . . ?
H37A C37 H37C 109.5 . . ?
H37B C37 H37C 109.5 . . ?
N4 C38 C39 114.3(2) . . ?
N4 C38 H38A 108.7 . . ?
C39 C38 H38A 108.7 . . ?
N4 C38 H38B 108.7 . . ?
C39 C38 H38B 108.7 . . ?
H38A C38 H38B 107.6 . . ?
O2 C39 C38 109.61(19) . . ?
O2 C39 H39A 109.7 . . ?
C38 C39 H39A 109.7 . . ?
O2 C39 H39B 109.7 . . ?
C38 C39 H39B 109.7 . . ?
H39A C39 H39B 108.2 . . ?
O2 C40 C41 109.17(18) . . ?
O2 C40 H40A 109.8 . . ?
C41 C40 H40A 109.8 . . ?
O2 C40 H40B 109.8 . . ?
C41 C40 H40B 109.8 . . ?
H40A C40 H40B 108.3 . . ?
O3 C41 C40 109.28(18) . . ?
O3 C41 H41A 109.8 . . ?
C40 C41 H41A 109.8 . . ?
O3 C41 H41B 109.8 . . ?
C40 C41 H41B 109.8 . . ?
H41A C41 H41B 108.3 . . ?
O3 C42 C43 109.08(19) . . ?
O3 C42 H42A 109.9 . . ?
C43 C42 H42A 109.9 . . ?
O3 C42 H42B 109.9 . . ?
C43 C42 H42B 109.9 . . ?
H42A C42 H42B 108.3 . . ?
N5 C43 C42 113.5(2) . . ?
N5 C43 H43A 108.9 . . ?
C42 C43 H43A 108.9 . . ?
N5 C43 H43B 108.9 . . ?
C42 C43 H43B 108.9 . . ?
H43A C43 H43B 107.7 . . ?
N4 C44 C45 114.21(19) . . ?
N4 C44 H44A 108.7 . . ?
C45 C44 H44A 108.7 . . ?
N4 C44 H44B 108.7 . . ?
C45 C44 H44B 108.7 . . ?
H44A C44 H44B 107.6 . . ?
O4 C45 C44 109.48(18) . . ?
O4 C45 H45A 109.8 . . ?
C44 C45 H45A 109.8 . . ?
O4 C45 H45B 109.8 . . ?
C44 C45 H45B 109.8 . . ?
H45A C45 H45B 108.2 . . ?
O4 C46 C47 110.01(18) . . ?
O4 C46 H46A 109.7 . . ?
C47 C46 H46A 109.7 . . ?
O4 C46 H46B 109.7 . . ?
C47 C46 H46B 109.7 . . ?
H46A C46 H46B 108.2 . . ?
O5 C47 C46 109.29(17) . . ?
O5 C47 H47A 109.8 . . ?
C46 C47 H47A 109.8 . . ?
O5 C47 H47B 109.8 . . ?
C46 C47 H47B 109.8 . . ?
H47A C47 H47B 108.3 . . ?
O5 C48 C49 108.99(17) . . ?
O5 C48 H48A 109.9 . . ?
C49 C48 H48A 109.9 . . ?
O5 C48 H48B 109.9 . . ?
C49 C48 H48B 109.9 . . ?
H48A C48 H48B 108.3 . . ?
N5 C49 C48 113.31(18) . . ?
N5 C49 H49A 108.9 . . ?
C48 C49 H49A 108.9 . . ?
N5 C49 H49B 108.9 . . ?
C48 C49 H49B 108.9 . . ?
H49A C49 H49B 107.7 . . ?
N4 C50 C51 113.7(2) . . ?
N4 C50 H50A 108.8 . . ?
C51 C50 H50A 108.8 . . ?
N4 C50 H50B 108.8 . . ?
C51 C50 H50B 108.8 . . ?
H50A C50 H50B 107.7 . . ?
O6 C51 C50 109.1(2) . . ?
O6 C51 H51A 109.9 . . ?
C50 C51 H51A 109.9 . . ?
O6 C51 H51B 109.9 . . ?
C50 C51 H51B 109.9 . . ?
H51A C51 H51B 108.3 . . ?
O6 C52 C53 109.49(19) . . ?
O6 C52 H52A 109.8 . . ?
C53 C52 H52A 109.8 . . ?
O6 C52 H52B 109.8 . . ?
C53 C52 H52B 109.8 . . ?
H52A C52 H52B 108.2 . . ?
O7 C53 C52 108.5(2) . . ?
O7 C53 H53A 110 . . ?
C52 C53 H53A 110 . . ?
O7 C53 H53B 110 . . ?
C52 C53 H53B 110 . . ?
H53A C53 H53B 108.4 . . ?
O7 C54 C55 109.4(2) . . ?
O7 C54 H54A 109.8 . . ?
C55 C54 H54A 109.8 . . ?
O7 C54 H54B 109.8 . . ?
C55 C54 H54B 109.8 . . ?
H54A C54 H54B 108.2 . . ?
N5 C55 C54 114.5(2) . . ?
N5 C55 H55A 108.6 . . ?
C54 C55 H55A 108.6 . . ?
N5 C55 H55B 108.6 . . ?
C54 C55 H55B 108.6 . . ?
H55A C55 H55B 107.6 . . ?

_iucr_refine_instructions_details 
;
TITL S18MDA38 in P-1
CELL 1.5418 12.5559 13.5443 18.8336 75.558 81.034 80.790
ZERR 2.00   0.000378   0.000287   0.000360   0.0018   0.0021   0.0021
LATT 1
SFAC C H N O Si K In
UNIT 110.00 186.00 10.00 14.00 4.00 2.00 2.00
BOND $H
ACTA
L.S. 12
FMAP 2
PLAN 4
TEMP -100
WGHT    0.043700    1.643600
FVAR       2.98947
IN    7    0.719350    0.994720    0.743196    11.00000    0.01570    0.01658 =
         0.02314   -0.00738   -0.00267   -0.00387
K     6    0.239359    0.550564    0.768170    11.00000    0.02418    0.01979 =
         0.02280   -0.00579   -0.00352   -0.00457
SI1   5    0.721922    1.240279    0.739155    11.00000    0.01500    0.01484 =
         0.02695   -0.00521   -0.00419   -0.00298
SI2   5    0.512760    1.148128    0.806981    11.00000    0.01577    0.02444 =
         0.02307   -0.01137    0.00025   -0.00566
O1    4    0.602080    1.229201    0.786941    11.00000    0.01732    0.02053 =
         0.03585   -0.01383    0.00010   -0.00409
O2    4    0.152442    0.369291    0.850659    11.00000    0.02435    0.02596 =
         0.02573   -0.00562   -0.00079   -0.00769
O3    4    0.126474    0.442112    0.700427    11.00000    0.03567    0.01849 =
         0.03295   -0.00737   -0.00919   -0.00431
O4    4    0.121680    0.681028    0.854589    11.00000    0.02931    0.02177 =
         0.02927   -0.00862   -0.00198   -0.00482
O5    4    0.153214    0.748731    0.699773    11.00000    0.02193    0.02217 =
         0.02801   -0.00710   -0.00562   -0.00175
O6    4    0.436946    0.528389    0.832298    11.00000    0.02338    0.03367 =
         0.03019   -0.00832   -0.00590    0.00021
O7    4    0.446260    0.549150    0.678381    11.00000    0.02866    0.03599 =
         0.02690   -0.00356   -0.00045   -0.00531
N1    3    0.794930    1.121212    0.746055    11.00000    0.01489    0.01638 =
         0.02604   -0.00641   -0.00379   -0.00385
N2    3    0.554084    1.058005    0.755474    11.00000    0.01234    0.01954 =
         0.02355   -0.00884   -0.00097   -0.00349
N3    3    0.786950    0.848730    0.763128    11.00000    0.03018    0.02168 =
         0.02680   -0.00913   -0.00891    0.00186
N4    3    0.238426    0.488462    0.933851    11.00000    0.03359    0.02972 =
         0.02342   -0.00632   -0.00342   -0.00783
N5    3    0.245671    0.607710    0.604475    11.00000    0.03719    0.02269 =
         0.02425   -0.00613   -0.00813   -0.00537
C1    1    0.907178    1.101288    0.755977    11.00000    0.01594    0.01388 =
         0.02368   -0.00548   -0.00357   -0.00247
C2    1    0.988478    1.110540    0.694438    11.00000    0.01953    0.01458 =
         0.02237   -0.00630   -0.00314   -0.00362
C3    1    1.097453    1.087215    0.705983    11.00000    0.01821    0.01932 =
         0.02706   -0.00718    0.00080   -0.00425
AFIX  43
H3    2    1.151877    1.092692    0.664551    11.00000   -1.20000
AFIX   0
C4    1    1.128384    1.056197    0.776493    11.00000    0.01552    0.02100 =
         0.03420   -0.00680   -0.00724   -0.00200
AFIX  43
H4    2    1.203087    1.040097    0.783380    11.00000   -1.20000
AFIX   0
C5    1    1.048647    1.048989    0.836918    11.00000    0.02277    0.02194 =
         0.02481   -0.00488   -0.00825   -0.00382
AFIX  43
H5    2    1.069560    1.028668    0.885334    11.00000   -1.20000
AFIX   0
C6    1    0.938757    1.070903    0.828048    11.00000    0.01962    0.01871 =
         0.02133   -0.00503   -0.00217   -0.00438
C7    1    0.960208    1.144332    0.615510    11.00000    0.02233    0.02090 =
         0.02155   -0.00709   -0.00354   -0.00237
AFIX  13
H7    2    0.879165    1.155389    0.617968    11.00000   -1.20000
AFIX   0
C8    1    1.002653    1.062494    0.571548    11.00000    0.04797    0.03258 =
         0.03171   -0.01738   -0.00977    0.00458
AFIX 137
H8A   2    1.082098    1.049557    0.568576    11.00000   -1.50000
H8B   2    0.981261    1.086572    0.521621    11.00000   -1.50000
H8C   2    0.971854    0.998806    0.596218    11.00000   -1.50000
AFIX   0
C9    1    1.001883    1.246211    0.575758    11.00000    0.03240    0.02810 =
         0.02526   -0.00214   -0.00436   -0.00797
AFIX 137
H9A   2    0.967505    1.299802    0.601596    11.00000   -1.50000
H9B   2    0.983989    1.265312    0.524881    11.00000   -1.50000
H9C   2    1.080897    1.238897    0.575287    11.00000   -1.50000
AFIX   0
C10   1    0.853737    1.059374    0.895590    11.00000    0.02307    0.03044 =
         0.02168   -0.00363   -0.00180   -0.00285
AFIX  13
H10   2    0.782328    1.093254    0.878703    11.00000   -1.20000
AFIX   0
C11   1    0.842869    0.944860    0.929175    11.00000    0.03774    0.03949 =
         0.02854    0.00104    0.00137   -0.01401
AFIX 137
H11A  2    0.827622    0.913046    0.891083    11.00000   -1.50000
H11B  2    0.783220    0.938707    0.969697    11.00000   -1.50000
H11C  2    0.910856    0.910019    0.948099    11.00000   -1.50000
AFIX   0
C12   1    0.876941    1.112064    0.953620    11.00000    0.03598    0.04104 =
         0.02487   -0.01116   -0.00049   -0.00107
AFIX 137
H12A  2    0.947132    1.081074    0.970807    11.00000   -1.50000
H12B  2    0.819422    1.103363    0.995479    11.00000   -1.50000
H12C  2    0.879122    1.185487    0.931724    11.00000   -1.50000
AFIX   0
C13   1    0.695889    1.307117    0.642518    11.00000    0.03002    0.02555 =
         0.03391   -0.00017   -0.00795   -0.00107
AFIX 137
H13A  2    0.668846    1.259982    0.619654    11.00000   -1.50000
H13B  2    0.763647    1.328820    0.613774    11.00000   -1.50000
H13C  2    0.641552    1.367523    0.643562    11.00000   -1.50000
AFIX   0
C14   1    0.791737    1.323302    0.777218    11.00000    0.02320    0.01953 =
         0.05265   -0.01308   -0.00967   -0.00405
AFIX 137
H14A  2    0.756313    1.394313    0.764992    11.00000   -1.50000
H14B  2    0.868127    1.320561    0.755712    11.00000   -1.50000
H14C  2    0.787552    1.298773    0.831004    11.00000   -1.50000
AFIX   0
C15   1    0.377964    1.219328    0.786819    11.00000    0.01950    0.05403 =
         0.06465   -0.04041   -0.00933    0.00581
AFIX 137
H15A  2    0.350698    1.260685    0.823303    11.00000   -1.50000
H15B  2    0.327088    1.170414    0.789234    11.00000   -1.50000
H15C  2    0.384818    1.264538    0.737256    11.00000   -1.50000
AFIX   0
C16   1    0.509469    1.096982    0.908752    11.00000    0.07112    0.04557 =
         0.02550   -0.01446    0.00433   -0.02567
AFIX 137
H16A  2    0.579402    1.056490    0.919727    11.00000   -1.50000
H16B  2    0.451286    1.053241    0.926631    11.00000   -1.50000
H16C  2    0.495988    1.154336    0.933379    11.00000   -1.50000
AFIX   0
C17   1    0.482841    1.004918    0.730534    11.00000    0.01307    0.02326 =
         0.02406   -0.01117    0.00089   -0.00384
C18   1    0.444784    1.046503    0.660751    11.00000    0.01468    0.02798 =
         0.02497   -0.01226   -0.00037   -0.00274
C19   1    0.383025    0.989802    0.634191    11.00000    0.02163    0.03895 =
         0.02899   -0.01671   -0.00536   -0.00432
AFIX  43
H19   2    0.358273    1.017208    0.587202    11.00000   -1.20000
AFIX   0
C20   1    0.356904    0.894836    0.674422    11.00000    0.02452    0.03849 =
         0.04309   -0.02427   -0.00316   -0.01219
AFIX  43
H20   2    0.314964    0.857262    0.655291    11.00000   -1.20000
AFIX   0
C21   1    0.392693    0.855139    0.743034    11.00000    0.02320    0.02601 =
         0.04015   -0.01353    0.00207   -0.01024
AFIX  43
H21   2    0.374586    0.789919    0.770820    11.00000   -1.20000
AFIX   0
C22   1    0.454545    0.908389    0.772332    11.00000    0.01885    0.02298 =
         0.02938   -0.00917    0.00066   -0.00666
C23   1    0.470271    1.150389    0.613663    11.00000    0.02263    0.02720 =
         0.02477   -0.00703   -0.00509    0.00004
AFIX  13
H23   2    0.499152    1.186458    0.645490    11.00000   -1.20000
AFIX   0
C24   1    0.557333    1.139886    0.548980    11.00000    0.04181    0.03348 =
         0.03238    0.00121    0.00921    0.00173
AFIX 137
H24A  2    0.624912    1.103525    0.567752    11.00000   -1.50000
H24B  2    0.570121    1.208348    0.519197    11.00000   -1.50000
H24C  2    0.532972    1.101028    0.518382    11.00000   -1.50000
AFIX   0
C25   1    0.368971    1.217778    0.584981    11.00000    0.03203    0.03516 =
         0.05075   -0.00960   -0.01538    0.00642
AFIX 137
H25A  2    0.344697    1.189137    0.548216    11.00000   -1.50000
H25B  2    0.386289    1.287606    0.562169    11.00000   -1.50000
H25C  2    0.311019    1.219769    0.626179    11.00000   -1.50000
AFIX   0
C26   1    0.485190    0.862754    0.849881    11.00000    0.02755    0.02793 =
         0.03121   -0.00234   -0.00443   -0.01207
AFIX  13
H26   2    0.537016    0.905563    0.859352    11.00000   -1.20000
AFIX   0
C27   1    0.383241    0.869685    0.905986    11.00000    0.03942    0.04817 =
         0.03238   -0.00863    0.00216   -0.02129
AFIX 137
H27A  2    0.348917    0.941162    0.898704    11.00000   -1.50000
H27B  2    0.403660    0.845869    0.956179    11.00000   -1.50000
H27C  2    0.332017    0.826453    0.898915    11.00000   -1.50000
AFIX   0
C28   1    0.541144    0.752419    0.859736    11.00000    0.04064    0.03105 =
         0.05163    0.00309   -0.00803   -0.00728
AFIX 137
H28A  2    0.489630    0.707623    0.855366    11.00000   -1.50000
H28B  2    0.566291    0.729514    0.908622    11.00000   -1.50000
H28C  2    0.603455    0.749246    0.821552    11.00000   -1.50000
AFIX   0
C29   1    0.796549    0.782200    0.719016    11.00000    0.01765    0.01829 =
         0.02401   -0.00537   -0.00142   -0.00431
C30   1    0.777920    0.803829    0.642894    11.00000    0.02258    0.02216 =
         0.02300   -0.00545   -0.00342   -0.00188
C31   1    0.800160    0.727334    0.603581    11.00000    0.02793    0.02973 =
         0.02259   -0.00930   -0.00200   -0.00516
AFIX  43
H31   2    0.787157    0.744754    0.553328    11.00000   -1.20000
AFIX   0
C32   1    0.840509    0.626524    0.634121    11.00000    0.02865    0.02433 =
         0.03457   -0.01445    0.00233   -0.00681
C33   1    0.855757    0.603604    0.708035    11.00000    0.02778    0.01490 =
         0.03409   -0.00465   -0.00211   -0.00390
AFIX  43
H33   2    0.882371    0.535066    0.730632    11.00000   -1.20000
AFIX   0
C34   1    0.833843    0.676408    0.750489    11.00000    0.02448    0.02006 =
         0.02458   -0.00356   -0.00251   -0.00450
C35   1    0.731162    0.909167    0.604933    11.00000    0.03897    0.02810 =
         0.02446   -0.00438   -0.00779    0.00338
AFIX 137
H35A  2    0.727854    0.911018    0.552965    11.00000   -1.50000
H35B  2    0.777286    0.959536    0.607976    11.00000   -1.50000
H35C  2    0.657765    0.925841    0.629032    11.00000   -1.50000
AFIX   0
C36   1    0.862442    0.545577    0.589253    11.00000    0.04855    0.03276 =
         0.04630   -0.02318    0.00392   -0.01096
AFIX 137
H36A  2    0.793829    0.534416    0.575654    11.00000   -1.50000
H36B  2    0.896111    0.481143    0.618629    11.00000   -1.50000
H36C  2    0.911605    0.568691    0.544387    11.00000   -1.50000
AFIX   0
C37   1    0.847547    0.645240    0.831733    11.00000    0.03532    0.02717 =
         0.02735    0.00068   -0.00665   -0.00136
AFIX 137
H37A  2    0.873160    0.571554    0.845288    11.00000   -1.50000
H37B  2    0.777595    0.659797    0.860909    11.00000   -1.50000
H37C  2    0.900768    0.684164    0.841665    11.00000   -1.50000
AFIX   0
C38   1    0.219936    0.379878    0.959644    11.00000    0.05859    0.02937 =
         0.02314   -0.00082   -0.00670   -0.00837
AFIX  23
H38A  2    0.204150    0.363658    1.014171    11.00000   -1.20000
H38B  2    0.287653    0.336173    0.946589    11.00000   -1.20000
AFIX   0
C39   1    0.128438    0.352642    0.928039    11.00000    0.04731    0.02832 =
         0.03038   -0.00464    0.00548   -0.01648
AFIX  23
H39A  2    0.118628    0.279642    0.949471    11.00000   -1.20000
H39B  2    0.059930    0.395537    0.940760    11.00000   -1.20000
AFIX   0
C40   1    0.069511    0.340544    0.818597    11.00000    0.02176    0.02678 =
         0.04267   -0.00752   -0.00433   -0.00819
AFIX  23
H40A  2    0.002472    0.389595    0.822178    11.00000   -1.20000
H40B  2    0.052529    0.271127    0.845616    11.00000   -1.20000
AFIX   0
C41   1    0.108259    0.340902    0.739423    11.00000    0.02630    0.02060 =
         0.03953   -0.00794   -0.00985   -0.00633
AFIX  23
H41A  2    0.176525    0.293429    0.735780    11.00000   -1.20000
H41B  2    0.053138    0.317176    0.717460    11.00000   -1.20000
AFIX   0
C42   1    0.163566    0.445684    0.624900    11.00000    0.05987    0.02656 =
         0.03098   -0.01083   -0.00932   -0.01112
AFIX  23
H42A  2    0.114909    0.412572    0.603996    11.00000   -1.20000
H42B  2    0.237683    0.407972    0.619973    11.00000   -1.20000
AFIX   0
C43   1    0.164619    0.556346    0.583505    11.00000    0.05677    0.02780 =
         0.02990   -0.00733   -0.01829   -0.01109
AFIX  23
H43A  2    0.179727    0.559199    0.529895    11.00000   -1.20000
H43B  2    0.091619    0.594428    0.592733    11.00000   -1.20000
AFIX   0
C44   1    0.149602    0.554909    0.965989    11.00000    0.03968    0.03351 =
         0.02446   -0.00666    0.00492   -0.01037
AFIX  23
H44A  2    0.157978    0.547235    1.018568    11.00000   -1.20000
H44B  2    0.079710    0.531087    0.964256    11.00000   -1.20000
AFIX   0
C45   1    0.144653    0.667369    0.927667    11.00000    0.03941    0.03036 =
         0.02789   -0.01176    0.00247   -0.00967
AFIX  23
H45A  2    0.087336    0.708058    0.954723    11.00000   -1.20000
H45B  2    0.215040    0.691808    0.927155    11.00000   -1.20000
AFIX   0
C46   1    0.106465    0.787829    0.818772    11.00000    0.02855    0.02027 =
         0.03551   -0.01034    0.00173   -0.00296
AFIX  23
H46A  2    0.175378    0.817249    0.813284    11.00000   -1.20000
H46B  2    0.050763    0.825051    0.849294    11.00000   -1.20000
AFIX   0
C47   1    0.070959    0.801025    0.744179    11.00000    0.02468    0.02280 =
         0.03685   -0.00744   -0.00181    0.00025
AFIX  23
H47A  2    0.001609    0.772376    0.749557    11.00000   -1.20000
H47B  2    0.059121    0.875021    0.719952    11.00000   -1.20000
AFIX   0
C48   1    0.123070    0.763073    0.627869    11.00000    0.03194    0.02401 =
         0.03138   -0.00414   -0.01352   -0.00188
AFIX  23
H48A  2    0.103755    0.837229    0.606544    11.00000   -1.20000
H48B  2    0.058887    0.727712    0.630560    11.00000   -1.20000
AFIX   0
C49   1    0.217271    0.719662    0.579691    11.00000    0.04077    0.02330 =
         0.02372   -0.00257   -0.00824   -0.00864
AFIX  23
H49A  2    0.198827    0.735630    0.528483    11.00000   -1.20000
H49B  2    0.281537    0.753848    0.579129    11.00000   -1.20000
AFIX   0
C50   1    0.342341    0.501586    0.954320    11.00000    0.04108    0.04843 =
         0.02585   -0.01012   -0.00907   -0.00870
AFIX  23
H50A  2    0.348592    0.462596    1.005799    11.00000   -1.20000
H50B  2    0.342714    0.575151    0.952710    11.00000   -1.20000
AFIX   0
C51   1    0.440145    0.466166    0.904819    11.00000    0.03303    0.04878 =
         0.03457   -0.00551   -0.01468    0.00110
AFIX  23
H51A  2    0.507723    0.471686    0.923725    11.00000   -1.20000
H51B  2    0.439495    0.393350    0.904316    11.00000   -1.20000
AFIX   0
C52   1    0.535542    0.508069    0.786297    11.00000    0.02085    0.04005 =
         0.04393   -0.01654   -0.00608    0.00314
AFIX  23
H52A  2    0.546462    0.435161    0.783215    11.00000   -1.20000
H52B  2    0.597807    0.520799    0.807731    11.00000   -1.20000
AFIX   0
C53   1    0.530057    0.576233    0.710827    11.00000    0.02282    0.04083 =
         0.04169   -0.01239    0.00231   -0.00463
AFIX  23
H53A  2    0.513767    0.649056    0.714078    11.00000   -1.20000
H53B  2    0.600751    0.567419    0.679953    11.00000   -1.20000
AFIX   0
C54   1    0.445558    0.604256    0.603491    11.00000    0.03660    0.04712 =
         0.02740    0.00078    0.00415   -0.00269
AFIX  23
H54A  2    0.516246    0.587381    0.574745    11.00000   -1.20000
H54B  2    0.434540    0.679079    0.600752    11.00000   -1.20000
AFIX   0
C55   1    0.355263    0.575678    0.571391    11.00000    0.04915    0.03947 =
         0.02177   -0.00802   -0.00099    0.00082
AFIX  23
H55A  2    0.361716    0.607078    0.517725    11.00000   -1.20000
H55B  2    0.364910    0.500140    0.577616    11.00000   -1.20000
AFIX   0
HKLF 4
REM  S18MDA38 in P-1
REM R1 =  0.0302 for   10574 Fo > 4sig(Fo)  and  0.0322 for all   11134 data
REM    655 parameters refined using      0 restraints
END
;
####################################################################### 
# 
# This file contains crystal structure data downloaded from the 
# Cambridge Structural Database (CSD) hosted by the Cambridge 
# Crystallographic Data Centre (CCDC).
# 
# Full information about CCDC data access policies and citation 
# guidelines are available at http://www.ccdc.cam.ac.uk/access/V1 
# 
# Audit and citation data items may have been added by the CCDC. 
# Please retain this information to preserve the provenance of 
# this file and to allow appropriate attribution of the data. 
# 
#######################################################################

data_5
_database_code_depnum_ccdc_archive 'CCDC 1863657'
_audit_update_record             
;
2018-08-23 deposited with the CCDC.
2018-11-12 downloaded from the CCDC.
;

_audit_creation_date             2018-06-03T19:04:57-00:00
_audit_creation_method           'WinGX routine CIF_UPDATE'
_audit_conform_dict_name         cif_core.dic
_audit_conform_dict_version      2.4.3
_audit_conform_dict_location     ftp://ftp.iucr.org/pub/cif_core.dic

#----------------------------------------------------------------------------#
#                   CHEMICAL INFORMATION                                     #
#----------------------------------------------------------------------------#

_chemical_formula_moiety         'C74 H114 In2 K2 N6 O2 Si4, 4(C7 H8)'
_chemical_formula_sum            'C102 H146 In2 K2 N6 O2 Si4'
_chemical_formula_weight         1908.44

#----------------------------------------------------------------------------#
#                   UNIT CELL INFORMATION                                    #
#----------------------------------------------------------------------------#

_symmetry_cell_setting           monoclinic
_symmetry_space_group_name_H-M   'P 1 21/n 1'
_symmetry_space_group_name_Hall  '-P 2yn'
_symmetry_Int_Tables_number      14
loop_
_symmetry_equiv_pos_as_xyz
'x, y, z'
'-x+1/2, y+1/2, -z+1/2'
'-x, -y, -z'
'x-1/2, -y-1/2, z-1/2'

_cell_length_a                   23.6145(4)
_cell_length_b                   17.0543(3)
_cell_length_c                   25.7456(4)
_cell_angle_alpha                90
_cell_angle_beta                 97.4553(14)
_cell_angle_gamma                90
_cell_volume                     10280.8(3)
_cell_formula_units_Z            4
_cell_measurement_temperature    119.99(10)
_cell_measurement_reflns_used    34217
_cell_measurement_theta_min      4.309
_cell_measurement_theta_max      73.43
_cell_measurement_wavelength     1.54184

#----------------------------------------------------------------------------#
#                   CRYSTAL INFORMATION                                      #
#----------------------------------------------------------------------------#

_exptl_crystal_description       prism
_exptl_crystal_colour            yellow
_exptl_crystal_size_max          0.242
_exptl_crystal_size_mid          0.15
_exptl_crystal_size_min          0.098
_exptl_crystal_density_diffrn    1.233
_exptl_crystal_density_method    'not measured'
_exptl_crystal_F_000             4032
loop_
_exptl_crystal_face_index_h
_exptl_crystal_face_index_k
_exptl_crystal_face_index_l
_exptl_crystal_face_perp_dist
-6 -7 -10 0.0874
-2 6 -13 0.0707
3 11 -2 0.1083
5 -1 15 0.0667
-2 -10 7 0.1148
5 0 -16 0.065
13 0 -11 0.0604
15 0 -1 0.0554
5 0 15 0.0589
-9 0 15 0.0395
-15 0 1 0.0674
-3 8 11 0.0922
-9 7 -7 0.0808
-8 5 -11 0.0714
12 3 8 0.0601
13 5 -6 0.0551
6 4 -15 0.0619
-13 -5 6 0.0838
11 -6 -10 0.0738
5 -4 -15 0.0645
-13 6 1 0.0703
13 -4 5 0.0794
-9 -3 14 0.0643
-15 -3 3 0.0747
-8 -1 -13 0.0794
10 1 -14 0.0535


#----------------------------------------------------------------------------#
#                   ABSORPTION CORRECTION                                    #
#----------------------------------------------------------------------------#

_exptl_absorpt_coefficient_mu    5.12
_exptl_absorpt_correction_type   gaussian
_exptl_absorpt_process_details   
;
        CrysAlisPro 1.171.38.46 (Rigaku Oxford Diffraction, 2015)
Numerical absorption correction based on gaussian integration over
                        a multifaceted crystal model
        Empirical absorption correction using spherical harmonics,
 implemented in SCALE3 ABSPACK scaling algorithm.
;
_exptl_absorpt_correction_T_min  0.487
_exptl_absorpt_correction_T_max  0.856

#----------------------------------------------------------------------------#
#                   DATA COLLECTION                                          #
#----------------------------------------------------------------------------#

_diffrn_source                   'micro-focus sealed X-ray tube'
_diffrn_ambient_temperature      119.99(10)
_diffrn_radiation_wavelength     1.54184
_diffrn_radiation_type           'Cu K\a'
_diffrn_radiation_monochromator  mirror
_diffrn_radiation_probe          x-ray
_diffrn_detector                 'CCD plate'
_diffrn_detector_area_resol_mean 8.0856
_diffrn_orient_matrix_type       
'CrysAlisPro convention (1999,Acta A55,543-557)'
_diffrn_orient_matrix_ub_11      0.0454899
_diffrn_orient_matrix_ub_12      -0.0570276
_diffrn_orient_matrix_ub_13      -0.0157016
_diffrn_orient_matrix_ub_21      -0.0368924
_diffrn_orient_matrix_ub_22      -0.0700677
_diffrn_orient_matrix_ub_23      0.0128793
_diffrn_orient_matrix_ub_31      -0.0299864
_diffrn_orient_matrix_ub_32      -0.0002194
_diffrn_orient_matrix_ub_33      -0.0568151
_diffrn_measurement_device       'four-circle diffractometer'
_diffrn_measurement_device_type  'SuperNova, Dual, Cu at zero, EosS2'
_diffrn_measurement_method       '\w scans'
_diffrn_reflns_av_R_equivalents  0.069
_diffrn_reflns_av_unetI/netI     0.1069
_diffrn_reflns_number            136970
_diffrn_reflns_limit_h_min       -28
_diffrn_reflns_limit_h_max       28
_diffrn_reflns_limit_k_min       -20
_diffrn_reflns_limit_k_max       20
_diffrn_reflns_limit_l_min       -31
_diffrn_reflns_limit_l_max       30
_diffrn_reflns_theta_min         3.5255
_diffrn_reflns_theta_max         68.2507
_diffrn_reflns_theta_full        68.1328
_diffrn_measured_fraction_theta_full 0.9994
_diffrn_measured_fraction_theta_max 0.9994
_diffrn_reflns_Laue_measured_fraction_full 1
_diffrn_reflns_Laue_measured_fraction_max 1
_diffrn_reflns_point_group_measured_fraction_full 1
_diffrn_reflns_point_group_measured_fraction_max 1
_reflns_number_total             18832
_reflns_number_gt                15409
_reflns_threshold_expression     'I > 2\s(I)'

#----------------------------------------------------------------------------#
#                   COMPUTER PROGRAMS USED                                   #
#----------------------------------------------------------------------------#

_computing_data_collection       'CrysAlisPro 1.171.38.46 (Rigaku OD, 2015)'
_computing_cell_refinement       'CrysAlisPro 1.171.38.46 (Rigaku OD, 2015)'
_computing_data_reduction        'CrysAlisPro 1.171.38.46 (Rigaku OD, 2015)'
_computing_structure_refinement  'SHELXL-2014/6 (Sheldrick, 2014)'
_computing_molecular_graphics    'Ortep for Windows (Farrugia, 2012)'
_computing_publication_material  'WinGX publication routines (Farrugia, 2012)'

#----------------------------------------------------------------------------#
#                   STRUCTURE SOLUTION
#----------------------------------------------------------------------------#

_atom_sites_solution_hydrogens   geom

#----------------------------------------------------------------------------#
#                   REFINEMENT INFORMATION                                   #
#----------------------------------------------------------------------------#

_refine_ls_structure_factor_coef Fsqd
_refine_ls_matrix_type           full
_refine_ls_weighting_scheme      calc
_refine_ls_weighting_details     
'w=1/[\s^2^(Fo^2^)+(0.0422P)^2^+10.6514P] where P=(Fo^2^+2Fc^2^)/3'
_refine_ls_hydrogen_treatment    constr
_refine_ls_extinction_method     none
_refine_ls_number_reflns         18832
_refine_ls_number_parameters     1078
_refine_ls_number_restraints     57
_refine_ls_number_constraints    0
_refine_ls_R_factor_all          0.0511
_refine_ls_R_factor_gt           0.0374
_refine_ls_wR_factor_ref         0.095
_refine_ls_wR_factor_gt          0.0877
_refine_ls_goodness_of_fit_ref   1.009
_refine_ls_restrained_S_all      1.009
_refine_ls_shift/su_max          0.002
_refine_ls_shift/su_mean         0
_refine_diff_density_max         1.341
_refine_diff_density_min         -0.879
_refine_diff_density_rms         0.069

#----------------------------------------------------------------------------#
#                   ATOMIC TYPES, COORDINATES AND THERMAL PARAMETERS         #
#----------------------------------------------------------------------------#

loop_
_atom_type_symbol
_atom_type_description
_atom_type_scat_dispersion_real
_atom_type_scat_dispersion_imag
_atom_type_scat_source
C C 0.0181 0.0091 'International Tables Vol C Tables 4.2.6.8 and 6.1.1.4'
H H 0 0 'International Tables Vol C Tables 4.2.6.8 and 6.1.1.4'
N N 0.0311 0.018 'International Tables Vol C Tables 4.2.6.8 and 6.1.1.4'
O O 0.0492 0.0322 'International Tables Vol C Tables 4.2.6.8 and 6.1.1.4'
Si Si 0.2541 0.3302 'International Tables Vol C Tables 4.2.6.8 and 6.1.1.4'
K K 0.3868 1.0657 'International Tables Vol C Tables 4.2.6.8 and 6.1.1.4'
In In 0.0822 5.0449 'International Tables Vol C Tables 4.2.6.8 and 6.1.1.4'

loop_
_atom_site_label
_atom_site_type_symbol
_atom_site_fract_x
_atom_site_fract_y
_atom_site_fract_z
_atom_site_U_iso_or_equiv
_atom_site_adp_type
_atom_site_occupancy
_atom_site_calc_flag
_atom_site_disorder_assembly
_atom_site_disorder_group
In1 In 0.58835(2) 0.09200(2) 0.31482(2) 0.02338(5) Uani 1 d . .
In2 In 0.39006(2) 0.50415(2) 0.23438(2) 0.02621(6) Uani 1 d . .
K1 K 0.54198(3) 0.29534(4) 0.36597(3) 0.03127(14) Uani 1 d . .
K2 K 0.51894(3) 0.37776(4) 0.19734(3) 0.03407(15) Uani 1 d . .
Si1 Si 0.55854(3) -0.03258(5) 0.40905(3) 0.02590(16) Uani 1 d . .
Si2 Si 0.65370(4) -0.07099(5) 0.34239(3) 0.02878(17) Uani 1 d . .
Si3 Si 0.29840(4) 0.51081(6) 0.12502(4) 0.0419(2) Uani 1 d . .
Si4 Si 0.30269(3) 0.64847(5) 0.20288(3) 0.02706(17) Uani 1 d . .
O1 O 0.60292(10) -0.08494(13) 0.37919(9) 0.0323(5) Uani 1 d . .
O2 O 0.28396(10) 0.59595(15) 0.15009(9) 0.0390(6) Uani 1 d . .
N1 N 0.56002(10) 0.06257(14) 0.38593(9) 0.0224(5) Uani 1 d . .
N2 N 0.62929(11) -0.00809(15) 0.29267(10) 0.0268(5) Uani 1 d . .
N3 N 0.58292(11) 0.20470(14) 0.29541(10) 0.0274(5) Uani 1 d . .
N4 N 0.36492(11) 0.48194(17) 0.15461(10) 0.0323(6) Uani 1 d . .
N5 N 0.32989(10) 0.58588(15) 0.25201(9) 0.0245(5) Uani 1 d . .
N6 N 0.46605(10) 0.46023(17) 0.26361(10) 0.0305(6) Uani 1 d . .
C1 C 0.53622(12) 0.12356(17) 0.41433(11) 0.0224(6) Uani 1 d . .
C2 C 0.47804(12) 0.14558(18) 0.40267(11) 0.0243(6) Uani 1 d . .
C3 C 0.45627(13) 0.20468(19) 0.43207(12) 0.0307(7) Uani 1 d . .
H3 H 0.4174 0.2197 0.424 0.037 Uiso 1 calc . .
C4 C 0.49003(14) 0.24171(19) 0.47259(12) 0.0324(7) Uani 1 d . .
H4 H 0.4742 0.2804 0.493 0.039 Uiso 1 calc . .
C5 C 0.54714(14) 0.22192(19) 0.48318(12) 0.0310(7) Uani 1 d . .
H5 H 0.5705 0.2485 0.5105 0.037 Uiso 1 calc . .
C6 C 0.57127(12) 0.16393(18) 0.45479(11) 0.0257(6) Uani 1 d . .
C7 C 0.43926(12) 0.1094(2) 0.35744(12) 0.0290(6) Uani 1 d . .
H7 H 0.4591 0.0623 0.3453 0.035 Uiso 1 calc . .
C8 C 0.42980(14) 0.1675(2) 0.31189(13) 0.0371(8) Uani 1 d . .
H8A H 0.4104 0.2143 0.3229 0.056 Uiso 1 calc . .
H8B H 0.4062 0.143 0.2822 0.056 Uiso 1 calc . .
H8C H 0.4667 0.1824 0.3014 0.056 Uiso 1 calc . .
C9 C 0.38182(14) 0.0829(2) 0.37223(13) 0.0401(8) Uani 1 d . .
H9A H 0.3881 0.0462 0.4017 0.06 Uiso 1 calc . .
H9B H 0.3599 0.0568 0.3422 0.06 Uiso 1 calc . .
H9C H 0.3605 0.1285 0.3823 0.06 Uiso 1 calc . .
C10 C 0.63503(13) 0.1482(2) 0.46535(12) 0.0325(7) Uani 1 d . .
H10 H 0.6421 0.0951 0.451 0.039 Uiso 1 calc . .
C11 C 0.66726(15) 0.2082(2) 0.43598(16) 0.0464(9) Uani 1 d . .
H11A H 0.6537 0.2054 0.3984 0.07 Uiso 1 calc . .
H11B H 0.7082 0.1967 0.4419 0.07 Uiso 1 calc . .
H11C H 0.6605 0.261 0.4489 0.07 Uiso 1 calc . .
C12 C 0.65867(16) 0.1481(3) 0.52349(14) 0.0451(9) Uani 1 d . .
H12A H 0.6564 0.2011 0.5377 0.068 Uiso 1 calc . .
H12B H 0.6986 0.1309 0.5277 0.068 Uiso 1 calc . .
H12C H 0.6362 0.1121 0.5423 0.068 Uiso 1 calc . .
C13 C 0.48771(15) -0.0816(2) 0.39507(15) 0.0400(8) Uani 1 d . .
H13A H 0.4754 -0.0815 0.3572 0.06 Uiso 1 calc . .
H13B H 0.4597 -0.0534 0.4129 0.06 Uiso 1 calc . .
H13C H 0.4908 -0.1359 0.4077 0.06 Uiso 1 calc . .
C14 C 0.58017(16) -0.0363(2) 0.48091(13) 0.0385(8) Uani 1 d . .
H14A H 0.573 -0.0889 0.4939 0.058 Uiso 1 calc . .
H14B H 0.558 0.0022 0.4981 0.058 Uiso 1 calc . .
H14C H 0.6209 -0.024 0.4887 0.058 Uiso 1 calc . .
C15 C 0.71385(15) -0.0269(2) 0.38664(14) 0.0412(8) Uani 1 d . .
H15A H 0.7029 0.0255 0.3975 0.062 Uiso 1 calc . .
H15B H 0.7475 -0.0228 0.3681 0.062 Uiso 1 calc . .
H15C H 0.7229 -0.0601 0.4177 0.062 Uiso 1 calc . .
C16 C 0.67561(16) -0.1672(2) 0.31761(14) 0.0397(8) Uani 1 d . .
H16A H 0.6942 -0.1985 0.3469 0.06 Uiso 1 calc . .
H16B H 0.7023 -0.1588 0.292 0.06 Uiso 1 calc . .
H16C H 0.6418 -0.1952 0.3008 0.06 Uiso 1 calc . .
C17 C 0.62413(13) -0.02313(18) 0.23777(12) 0.0279(6) Uani 1 d . .
C18 C 0.66208(13) 0.01349(19) 0.20690(13) 0.0315(7) Uani 1 d . .
C19 C 0.65528(16) -0.0004(2) 0.15357(14) 0.0411(8) Uani 1 d . .
H19 H 0.6814 0.0228 0.1329 0.049 Uiso 1 calc . .
C20 C 0.61151(18) -0.0470(2) 0.12929(14) 0.0465(9) Uani 1 d . .
H20 H 0.6076 -0.0556 0.0925 0.056 Uiso 1 calc . .
C21 C 0.57373(16) -0.0807(2) 0.15947(14) 0.0403(8) Uani 1 d . .
H21 H 0.5431 -0.1115 0.1428 0.048 Uiso 1 calc . .
C22 C 0.57933(14) -0.07093(19) 0.21336(13) 0.0320(7) Uani 1 d . .
C23 C 0.70975(13) 0.06620(19) 0.23162(13) 0.0316(7) Uani 1 d . .
H23 H 0.6963 0.0916 0.2628 0.038 Uiso 1 calc . .
C24 C 0.76279(15) 0.0181(2) 0.25132(17) 0.0465(9) Uani 1 d . .
H24A H 0.7525 -0.0234 0.2747 0.07 Uiso 1 calc . .
H24B H 0.7916 0.0523 0.2704 0.07 Uiso 1 calc . .
H24C H 0.7783 -0.0055 0.2214 0.07 Uiso 1 calc . .
C25 C 0.72545(15) 0.1317(2) 0.19567(15) 0.0399(8) Uani 1 d . .
H25A H 0.7411 0.1089 0.1656 0.06 Uiso 1 calc . .
H25B H 0.7541 0.166 0.2151 0.06 Uiso 1 calc . .
H25C H 0.6913 0.1624 0.1833 0.06 Uiso 1 calc . .
C26 C 0.53489(14) -0.1070(2) 0.24419(14) 0.0353(7) Uani 1 d . .
H26 H 0.5508 -0.1058 0.2821 0.042 Uiso 1 calc . .
C27 C 0.48048(16) -0.0581(2) 0.23746(16) 0.0469(9) Uani 1 d . .
H27A H 0.4894 -0.0042 0.2489 0.07 Uiso 1 calc . .
H27B H 0.4529 -0.0806 0.2586 0.07 Uiso 1 calc . .
H27C H 0.4641 -0.058 0.2005 0.07 Uiso 1 calc . .
C28 C 0.52166(17) -0.1929(2) 0.22921(18) 0.0510(10) Uani 1 d . .
H28A H 0.5025 -0.1954 0.1931 0.077 Uiso 1 calc . .
H28B H 0.4967 -0.2153 0.253 0.077 Uiso 1 calc . .
H28C H 0.5574 -0.2229 0.2319 0.077 Uiso 1 calc . .
C29 C 0.59756(12) 0.23446(18) 0.24908(12) 0.0257(6) Uani 1 d . .
C30 C 0.63687(13) 0.29843(19) 0.25150(13) 0.0305(7) Uani 1 d . .
C31 C 0.64959(13) 0.3352(2) 0.20658(14) 0.0346(7) Uani 1 d . .
H31 H 0.6756 0.3779 0.2099 0.042 Uiso 1 calc . .
C32 C 0.62566(14) 0.3118(2) 0.15644(14) 0.0357(7) Uani 1 d . .
C33 C 0.58839(13) 0.2482(2) 0.15343(12) 0.0316(7) Uani 1 d . .
H33 H 0.5722 0.2302 0.1198 0.038 Uiso 1 calc . .
C34 C 0.57369(13) 0.20974(18) 0.19780(12) 0.0285(6) Uani 1 d . .
C35 C 0.66664(15) 0.3249(2) 0.30397(14) 0.0389(8) Uani 1 d . .
H35A H 0.6988 0.3589 0.2987 0.058 Uiso 1 calc . .
H35B H 0.6807 0.279 0.3246 0.058 Uiso 1 calc . .
H35C H 0.6397 0.3539 0.3226 0.058 Uiso 1 calc . .
C36 C 0.63960(17) 0.3550(3) 0.10838(15) 0.0493(9) Uani 1 d . .
H36A H 0.628 0.41 0.1103 0.074 Uiso 1 calc . .
H36B H 0.619 0.3307 0.0769 0.074 Uiso 1 calc . .
H36C H 0.6808 0.3522 0.1068 0.074 Uiso 1 calc . .
C37 C 0.53313(14) 0.14200(19) 0.19081(13) 0.0326(7) Uani 1 d . .
H37A H 0.5143 0.1409 0.1546 0.049 Uiso 1 calc . .
H37B H 0.5043 0.1477 0.2148 0.049 Uiso 1 calc . .
H37C H 0.5542 0.093 0.1985 0.049 Uiso 1 calc . .
C38 C 0.40260(14) 0.4367(2) 0.12776(11) 0.0298(7) Uani 1 d . .
C39 C 0.39851(13) 0.3540(2) 0.12574(12) 0.0298(7) Uani 1 d . .
C40 C 0.43690(14) 0.3114(2) 0.09977(12) 0.0332(7) Uani 1 d . .
H40 H 0.4339 0.2559 0.0983 0.04 Uiso 1 calc . .
C41 C 0.47914(15) 0.3482(2) 0.07614(13) 0.0380(8) Uani 1 d . .
H41 H 0.505 0.3183 0.0589 0.046 Uiso 1 calc . .
C42 C 0.48316(15) 0.4290(2) 0.07800(13) 0.0395(8) Uani 1 d . .
H42 H 0.5125 0.4543 0.0623 0.047 Uiso 1 calc . .
C43 C 0.44516(15) 0.4741(2) 0.10245(12) 0.0355(7) Uani 1 d . .
C44 C 0.35448(14) 0.3100(2) 0.15277(14) 0.0363(7) Uani 1 d . .
H44 H 0.3292 0.3498 0.1667 0.044 Uiso 1 calc . .
C45 C 0.31671(17) 0.2569(3) 0.11492(18) 0.0552(11) Uani 1 d . .
H45A H 0.3001 0.2876 0.0845 0.083 Uiso 1 calc . .
H45B H 0.2861 0.2349 0.1327 0.083 Uiso 1 calc . .
H45C H 0.3398 0.2142 0.1033 0.083 Uiso 1 calc . .
C46 C 0.38430(17) 0.2637(3) 0.19931(17) 0.0554(11) Uani 1 d . .
H46A H 0.4082 0.2227 0.1866 0.083 Uiso 1 calc . .
H46B H 0.3556 0.2395 0.2184 0.083 Uiso 1 calc . .
H46C H 0.4083 0.2992 0.2227 0.083 Uiso 1 calc . .
C47 C 0.45036(19) 0.5631(2) 0.10293(15) 0.0475(9) Uani 1 d . .
H47 H 0.4145 0.5855 0.1136 0.057 Uiso 1 calc . .
C48 C 0.4574(2) 0.5951(3) 0.04848(17) 0.0609(12) Uani 1 d . .
H48A H 0.4543 0.6524 0.0486 0.091 Uiso 1 calc . .
H48B H 0.4274 0.5733 0.0226 0.091 Uiso 1 calc . .
H48C H 0.4949 0.5799 0.0394 0.091 Uiso 1 calc . .
C49 C 0.5006(2) 0.5893(3) 0.14303(17) 0.0628(12) Uani 1 d . .
H49A H 0.4956 0.5688 0.1777 0.094 Uiso 1 calc . .
H49B H 0.502 0.6468 0.1443 0.094 Uiso 1 calc . .
H49C H 0.5364 0.5692 0.1327 0.094 Uiso 1 calc . .
C50 C 0.23961(16) 0.4428(3) 0.13688(19) 0.0596(13) Uani 1 d . .
H50A H 0.2403 0.4347 0.1746 0.089 Uiso 1 calc . .
H50B H 0.2448 0.3924 0.1198 0.089 Uiso 1 calc . .
H50C H 0.2028 0.4656 0.1224 0.089 Uiso 1 calc . .
C51 C 0.2988(2) 0.5215(3) 0.05348(15) 0.0713(16) Uani 1 d . .
H51A H 0.2598 0.5308 0.0365 0.107 Uiso 1 calc . .
H51B H 0.3137 0.4733 0.0394 0.107 Uiso 1 calc . .
H51C H 0.3232 0.5658 0.0466 0.107 Uiso 1 calc . .
C52 C 0.23922(13) 0.70057(19) 0.22130(13) 0.0319(7) Uani 1 d . .
H52A H 0.224 0.736 0.1929 0.048 Uiso 1 calc . .
H52B H 0.2502 0.731 0.2533 0.048 Uiso 1 calc . .
H52C H 0.2099 0.6623 0.2274 0.048 Uiso 1 calc . .
C53 C 0.35625(15) 0.7207(2) 0.18483(15) 0.0417(8) Uani 1 d . .
H53A H 0.3905 0.6929 0.1772 0.063 Uiso 1 calc . .
H53B H 0.3665 0.757 0.2141 0.063 Uiso 1 calc . .
H53C H 0.3399 0.7502 0.1538 0.063 Uiso 1 calc . .
C54 C 0.31827(12) 0.59042(17) 0.30492(11) 0.0232(6) Uani 1 d . .
C55 C 0.27138(13) 0.55001(18) 0.32052(12) 0.0279(6) Uani 1 d . .
C56 C 0.26276(13) 0.5506(2) 0.37300(13) 0.0336(7) Uani 1 d . .
H56 H 0.2311 0.5231 0.3834 0.04 Uiso 1 calc . .
C57 C 0.29923(15) 0.5904(2) 0.41026(13) 0.0396(8) Uani 1 d . .
H57 H 0.2931 0.5899 0.446 0.048 Uiso 1 calc . .
C58 C 0.34479(14) 0.6308(2) 0.39456(12) 0.0340(7) Uani 1 d . .
H58 H 0.3698 0.6585 0.4201 0.041 Uiso 1 calc . .
C59 C 0.35511(12) 0.63232(18) 0.34288(12) 0.0270(6) Uani 1 d . .
C60 C 0.22995(13) 0.50432(19) 0.28140(14) 0.0332(7) Uani 1 d . .
H60 H 0.2351 0.5228 0.2454 0.04 Uiso 1 calc . .
C61 C 0.2437(2) 0.4166(2) 0.28450(19) 0.0594(13) Uani 1 d . .
H61A H 0.2813 0.4075 0.2733 0.089 Uiso 1 calc . .
H61B H 0.2146 0.3877 0.2615 0.089 Uiso 1 calc . .
H61C H 0.2441 0.3985 0.3207 0.089 Uiso 1 calc . .
C62 C 0.16776(15) 0.5174(3) 0.28886(16) 0.0509(10) Uani 1 d . .
H62A H 0.1601 0.4926 0.3216 0.076 Uiso 1 calc . .
H62B H 0.1429 0.4943 0.2594 0.076 Uiso 1 calc . .
H62C H 0.1602 0.5738 0.2904 0.076 Uiso 1 calc . .
C63 C 0.40331(13) 0.6828(2) 0.32793(12) 0.0321(7) Uani 1 d . .
H63 H 0.4088 0.6691 0.2912 0.039 Uiso 1 calc . .
C64 C 0.46025(14) 0.6687(2) 0.36250(15) 0.0423(8) Uani 1 d . .
H64A H 0.4573 0.6865 0.3983 0.063 Uiso 1 calc . .
H64B H 0.4906 0.698 0.3484 0.063 Uiso 1 calc . .
H64C H 0.4693 0.6126 0.3629 0.063 Uiso 1 calc . .
C65 C 0.38661(16) 0.7692(2) 0.32855(16) 0.0436(8) Uani 1 d . .
H65A H 0.3506 0.7772 0.3056 0.065 Uiso 1 calc . .
H65B H 0.4167 0.801 0.3161 0.065 Uiso 1 calc . .
H65C H 0.3818 0.7847 0.3644 0.065 Uiso 1 calc . .
C66 C 0.48632(12) 0.45922(18) 0.31609(12) 0.0269(6) Uani 1 d . .
C67 C 0.54485(13) 0.48129(19) 0.33153(13) 0.0304(7) Uani 1 d . .
C68 C 0.56888(14) 0.47588(19) 0.38381(13) 0.0336(7) Uani 1 d . .
H68 H 0.6079 0.4897 0.3927 0.04 Uiso 1 calc . .
C69 C 0.53843(14) 0.45113(19) 0.42366(12) 0.0329(7) Uani 1 d . .
C70 C 0.48144(14) 0.43162(18) 0.40884(12) 0.0300(7) Uani 1 d . .
H70 H 0.459 0.4161 0.4352 0.036 Uiso 1 calc . .
C71 C 0.45561(13) 0.43384(18) 0.35656(12) 0.0280(6) Uani 1 d . .
C72 C 0.57963(15) 0.5141(2) 0.29158(15) 0.0411(8) Uani 1 d . .
H72A H 0.6151 0.5366 0.3095 0.062 Uiso 1 calc . .
H72B H 0.5577 0.5551 0.2712 0.062 Uiso 1 calc . .
H72C H 0.5887 0.4721 0.268 0.062 Uiso 1 calc . .
C73 C 0.56576(17) 0.4458(2) 0.47987(14) 0.0442(9) Uani 1 d . .
H73A H 0.6026 0.4188 0.4814 0.066 Uiso 1 calc . .
H73B H 0.5407 0.4165 0.5003 0.066 Uiso 1 calc . .
H73C H 0.5718 0.4987 0.4944 0.066 Uiso 1 calc . .
C74 C 0.39404(13) 0.4089(2) 0.34501(13) 0.0326(7) Uani 1 d . .
H74A H 0.3699 0.4552 0.3371 0.049 Uiso 1 calc . .
H74B H 0.3826 0.3819 0.3756 0.049 Uiso 1 calc . .
H74C H 0.3896 0.3733 0.3149 0.049 Uiso 1 calc . .
C1A C 0.34074(16) 0.2974(3) -0.13184(15) 0.0446(9) Uani 1 d . .
C2A C 0.3118(2) 0.3596(3) -0.11583(17) 0.0632(13) Uani 1 d . .
H2A H 0.2798 0.3795 -0.1382 0.076 Uiso 1 calc . .
C3A C 0.3277(2) 0.3951(3) -0.06774(18) 0.0716(16) Uani 1 d . .
H3A H 0.3071 0.4394 -0.0579 0.086 Uiso 1 calc . .
C4A C 0.3728(2) 0.3669(3) -0.03434(17) 0.0599(12) Uani 1 d . .
H4A H 0.3825 0.3894 -0.0006 0.072 Uiso 1 calc . .
C5A C 0.40393(18) 0.3053(3) -0.05042(17) 0.0536(10) Uani 1 d . .
H5A H 0.4363 0.2862 -0.0283 0.064 Uiso 1 calc . .
C6A C 0.38791(18) 0.2713(3) -0.09885(18) 0.0540(10) Uani 1 d . .
H6A H 0.4098 0.2291 -0.1097 0.065 Uiso 1 calc . .
C7A C 0.3238(2) 0.2592(3) -0.18423(17) 0.0637(13) Uani 1 d . .
H7A1 H 0.2836 0.2704 -0.1963 0.096 Uiso 1 calc . .
H7A2 H 0.3294 0.2024 -0.1809 0.096 Uiso 1 calc . .
H7A3 H 0.3475 0.2799 -0.2096 0.096 Uiso 1 calc . .
C1B C 0.6311(2) 0.1731(3) 0.01629(19) 0.0590(11) Uani 1 d . .
C2B C 0.6109(3) 0.1993(3) -0.0338(2) 0.0842(17) Uani 1 d . .
H2B H 0.6345 0.2306 -0.0527 0.101 Uiso 1 calc . .
C3B C 0.5561(3) 0.1796(4) -0.0562(3) 0.105(3) Uani 1 d . .
H3B H 0.5425 0.1974 -0.0905 0.126 Uiso 1 calc . .
C4B C 0.5211(3) 0.1348(4) -0.0294(3) 0.096(2) Uani 1 d . .
H4B H 0.4835 0.1225 -0.0449 0.115 Uiso 1 calc . .
C5B C 0.5410(2) 0.1079(3) 0.0198(2) 0.0734(15) Uani 1 d . .
H5B H 0.5174 0.0764 0.0387 0.088 Uiso 1 calc . .
C6B C 0.5956(2) 0.1273(3) 0.04147(18) 0.0591(11) Uani 1 d . .
H6B H 0.6092 0.108 0.0754 0.071 Uiso 1 calc . .
C7B C 0.6904(2) 0.1940(4) 0.0417(2) 0.0870(18) Uani 1 d . .
H7B1 H 0.69 0.201 0.0795 0.13 Uiso 1 calc . .
H7B2 H 0.7027 0.2427 0.0265 0.13 Uiso 1 calc . .
H7B3 H 0.7169 0.1516 0.0358 0.13 Uiso 1 calc . .
C1C C 0.3521(4) 0.3006(9) 0.5248(4) 0.041(4) Uiso 0.477(12) d A 1
C2C C 0.3317(4) 0.3511(6) 0.4836(4) 0.044(2) Uiso 0.477(12) d A 1
H2C H 0.3421 0.4049 0.486 0.053 Uiso 0.477(12) calc A 1
C3C C 0.2971(4) 0.3251(7) 0.4398(4) 0.045(2) Uiso 0.477(12) d A 1
H3C H 0.2831 0.3603 0.4126 0.053 Uiso 0.477(12) calc A 1
C4C C 0.2834(3) 0.2468(7) 0.4368(4) 0.043(2) Uiso 0.477(12) d A 1
H4C H 0.2595 0.2271 0.4071 0.051 Uiso 0.477(12) calc A 1
C5C C 0.3044(4) 0.1968(6) 0.4766(4) 0.046(2) Uiso 0.477(12) d A 1
H5C H 0.296 0.1424 0.4732 0.055 Uiso 0.477(12) calc A 1
C6C C 0.3369(4) 0.2231(5) 0.5209(4) 0.037(2) Uiso 0.477(12) d A 1
H6C H 0.3488 0.1879 0.5488 0.044 Uiso 0.477(12) calc A 1
C7C C 0.3872(5) 0.2910(8) 0.5815(4) 0.060(3) Uiso 0.477(12) d A 1
H7C1 H 0.4034 0.3417 0.5935 0.09 Uiso 0.239(6) calc A 1
H7C2 H 0.3618 0.272 0.606 0.09 Uiso 0.239(6) calc A 1
H7C3 H 0.4182 0.2531 0.5799 0.09 Uiso 0.239(6) calc A 1
H7C4 H 0.3855 0.2362 0.5927 0.09 Uiso 0.239(6) calc A 1
H7C5 H 0.4271 0.3059 0.5803 0.09 Uiso 0.239(6) calc A 1
H7C6 H 0.3707 0.3248 0.6064 0.09 Uiso 0.239(6) calc A 1
C1D C 0.3513(3) 0.2890(4) 0.5274(2) 0.041(5) Uiso 0.523(12) d A 2
C2D C 0.3415(3) 0.3584(3) 0.4994(3) 0.038(2) Uiso 0.523(12) d A 2
H2D H 0.3578 0.406 0.5134 0.046 Uiso 0.523(12) calc A 2
C3D C 0.3078(3) 0.3581(4) 0.4509(2) 0.045(2) Uiso 0.523(12) d A 2
H3D H 0.3011 0.4055 0.4318 0.054 Uiso 0.523(12) calc A 2
C4D C 0.2840(2) 0.2884(5) 0.43045(18) 0.043(2) Uiso 0.523(12) d A 2
H4D H 0.2609 0.2882 0.3973 0.051 Uiso 0.523(12) calc A 2
C5D C 0.2938(2) 0.2189(4) 0.4585(3) 0.043(2) Uiso 0.523(12) d A 2
H5D H 0.2775 0.1713 0.4445 0.052 Uiso 0.523(12) calc A 2
C6D C 0.3275(3) 0.2192(3) 0.5069(3) 0.046(3) Uiso 0.523(12) d A 2
H6D H 0.3342 0.1718 0.5261 0.055 Uiso 0.523(12) calc A 2
C7D C 0.3884(5) 0.3247(8) 0.5740(4) 0.070(3) Uiso 0.523(12) d A 2
H7D1 H 0.4005 0.2836 0.5997 0.104 Uiso 0.261(6) calc A 2
H7D2 H 0.4221 0.349 0.5622 0.104 Uiso 0.261(6) calc A 2
H7D3 H 0.3665 0.3646 0.5902 0.104 Uiso 0.261(6) calc A 2
H7D4 H 0.3922 0.3812 0.5684 0.104 Uiso 0.261(6) calc A 2
H7D5 H 0.3706 0.3159 0.6058 0.104 Uiso 0.261(6) calc A 2
H7D6 H 0.4262 0.3002 0.5779 0.104 Uiso 0.261(6) calc A 2
C1E C 0.1646(3) 0.5611(3) 0.4816(2) 0.0760(12) Uani 1 d . .
C2E C 0.1694(3) 0.6316(4) 0.5063(3) 0.0945(15) Uani 1 d . .
H2E H 0.1424 0.6718 0.496 0.113 Uiso 1 calc . .
C3E C 0.2140(3) 0.6455(4) 0.5470(3) 0.1032(17) Uani 1 d . .
H3E H 0.2166 0.695 0.564 0.124 Uiso 1 calc . .
C4E C 0.2550(3) 0.5874(4) 0.5629(3) 0.0962(16) Uani 1 d . .
H4E H 0.2856 0.5972 0.5899 0.115 Uiso 1 calc . .
C5E C 0.2493(3) 0.5170(4) 0.5384(2) 0.0869(14) Uani 1 d . .
H5E H 0.2761 0.4766 0.5486 0.104 Uiso 1 calc . .
C6E C 0.2048(2) 0.5031(3) 0.4986(2) 0.0735(12) Uani 1 d . .
H6E H 0.2016 0.4529 0.4825 0.088 Uiso 1 calc . .
C7E C 0.1160(3) 0.5441(4) 0.4388(3) 0.0938(17) Uani 1 d . .
H7E1 H 0.0811 0.5696 0.4472 0.141 Uiso 1 calc . .
H7E2 H 0.1098 0.4874 0.436 0.141 Uiso 1 calc . .
H7E3 H 0.1255 0.5644 0.4054 0.141 Uiso 1 calc . .

loop_
_atom_site_aniso_label
_atom_site_aniso_U_11
_atom_site_aniso_U_22
_atom_site_aniso_U_33
_atom_site_aniso_U_23
_atom_site_aniso_U_13
_atom_site_aniso_U_12
In1 0.02442(9) 0.02427(10) 0.02160(10) -0.00042(7) 0.00351(7) 0.00173(7)
In2 0.02417(10) 0.03340(11) 0.02006(10) -0.00239(8) -0.00092(7) 0.00698(8)
K1 0.0395(3) 0.0259(3) 0.0298(3) -0.0004(3) 0.0097(3) 0.0041(3)
K2 0.0297(3) 0.0437(4) 0.0283(3) -0.0045(3) 0.0019(2) 0.0108(3)
Si1 0.0304(4) 0.0253(4) 0.0222(4) 0.0012(3) 0.0044(3) 0.0002(3)
Si2 0.0290(4) 0.0292(4) 0.0279(4) -0.0003(3) 0.0028(3) 0.0073(3)
Si3 0.0434(5) 0.0523(6) 0.0256(4) -0.0144(4) -0.0121(4) 0.0232(4)
Si4 0.0267(4) 0.0321(4) 0.0214(4) -0.0015(3) -0.0003(3) 0.0076(3)
O1 0.0396(12) 0.0260(11) 0.0317(12) 0.0015(9) 0.0058(9) 0.0068(9)
O2 0.0448(13) 0.0445(14) 0.0242(11) -0.0068(10) -0.0087(9) 0.0194(11)
N1 0.0236(11) 0.0257(12) 0.0183(11) 0.0017(9) 0.0036(9) -0.0005(9)
N2 0.0306(13) 0.0246(13) 0.0259(13) -0.0012(10) 0.0066(10) 0.0077(10)
N3 0.0310(13) 0.0206(12) 0.0311(13) 0.0011(10) 0.0063(10) 0.0002(10)
N4 0.0349(14) 0.0403(16) 0.0200(12) -0.0067(11) -0.0030(10) 0.0131(12)
N5 0.0252(12) 0.0274(13) 0.0202(12) -0.0053(10) 0.0009(9) 0.0065(10)
N6 0.0235(12) 0.0420(16) 0.0248(13) 0.0002(11) -0.0013(10) 0.0091(11)
C1 0.0254(13) 0.0250(14) 0.0166(13) 0.0036(11) 0.0018(10) -0.0008(11)
C2 0.0218(13) 0.0293(15) 0.0222(14) 0.0039(12) 0.0040(11) -0.0006(11)
C3 0.0267(14) 0.0347(17) 0.0311(16) 0.0068(13) 0.0060(12) 0.0043(12)
C4 0.0411(17) 0.0288(16) 0.0293(16) -0.0023(13) 0.0116(13) 0.0057(13)
C5 0.0378(17) 0.0292(16) 0.0247(15) -0.0031(12) -0.0008(12) -0.0020(13)
C6 0.0261(14) 0.0292(15) 0.0209(14) 0.0021(12) -0.0002(11) -0.0007(12)
C7 0.0231(14) 0.0385(17) 0.0244(15) -0.0008(13) -0.0006(11) -0.0017(12)
C8 0.0271(15) 0.055(2) 0.0278(16) 0.0069(15) -0.0028(12) -0.0025(14)
C9 0.0272(16) 0.060(2) 0.0317(17) 0.0056(16) -0.0027(13) -0.0116(15)
C10 0.0273(15) 0.0402(18) 0.0281(16) -0.0014(13) -0.0036(12) -0.0013(13)
C11 0.0322(17) 0.057(2) 0.049(2) 0.0057(18) -0.0014(15) -0.0110(16)
C12 0.0390(19) 0.061(2) 0.0312(18) -0.0026(17) -0.0123(15) 0.0011(17)
C13 0.0421(19) 0.0304(18) 0.048(2) 0.0022(15) 0.0078(15) -0.0089(14)
C14 0.057(2) 0.0333(18) 0.0251(16) 0.0046(13) 0.0061(14) 0.0021(15)
C15 0.0330(17) 0.048(2) 0.0398(19) -0.0007(16) -0.0045(14) 0.0032(15)
C16 0.0429(19) 0.0355(18) 0.0411(19) -0.0018(15) 0.0070(15) 0.0124(15)
C17 0.0261(14) 0.0267(15) 0.0312(16) -0.0026(12) 0.0049(12) 0.0096(12)
C18 0.0304(15) 0.0329(17) 0.0320(17) -0.0011(13) 0.0077(12) 0.0041(13)
C19 0.048(2) 0.046(2) 0.0331(18) -0.0050(16) 0.0170(15) -0.0043(16)
C20 0.060(2) 0.054(2) 0.0268(17) -0.0125(16) 0.0082(16) -0.0070(19)
C21 0.0464(19) 0.0375(19) 0.0366(19) -0.0110(15) 0.0037(15) -0.0061(15)
C22 0.0326(16) 0.0296(16) 0.0340(17) -0.0044(13) 0.0052(13) 0.0028(13)
C23 0.0277(15) 0.0334(17) 0.0343(17) -0.0024(13) 0.0064(12) 0.0038(13)
C24 0.0321(18) 0.049(2) 0.058(2) 0.0098(18) 0.0054(16) 0.0081(16)
C25 0.0334(17) 0.043(2) 0.043(2) 0.0025(16) 0.0038(14) -0.0021(15)
C26 0.0315(16) 0.0374(19) 0.0368(18) -0.0038(14) 0.0034(13) -0.0010(14)
C27 0.0372(19) 0.053(2) 0.053(2) 0.0079(19) 0.0128(16) 0.0044(17)
C28 0.047(2) 0.043(2) 0.066(3) -0.0075(19) 0.0149(19) -0.0101(17)
C29 0.0234(13) 0.0250(15) 0.0297(15) 0.0037(12) 0.0071(11) 0.0055(11)
C30 0.0239(14) 0.0307(16) 0.0372(17) 0.0040(13) 0.0049(12) 0.0021(12)
C31 0.0262(15) 0.0372(18) 0.0414(19) 0.0071(15) 0.0076(13) -0.0013(13)
C32 0.0296(15) 0.0407(19) 0.0389(18) 0.0093(15) 0.0125(13) 0.0065(14)
C33 0.0326(16) 0.0363(17) 0.0271(16) 0.0018(13) 0.0081(12) 0.0091(13)
C34 0.0272(14) 0.0285(16) 0.0306(16) -0.0013(12) 0.0068(12) 0.0072(12)
C35 0.0338(17) 0.042(2) 0.0395(19) 0.0034(15) -0.0005(14) -0.0095(15)
C36 0.047(2) 0.062(3) 0.041(2) 0.0130(19) 0.0149(16) -0.0010(19)
C37 0.0331(16) 0.0325(17) 0.0314(16) -0.0008(13) 0.0009(13) 0.0028(13)
C38 0.0343(16) 0.0385(17) 0.0155(13) -0.0007(12) -0.0010(11) 0.0082(13)
C39 0.0301(15) 0.0364(17) 0.0209(14) -0.0004(12) -0.0046(11) 0.0077(13)
C40 0.0353(16) 0.0380(18) 0.0243(15) -0.0031(13) -0.0038(12) 0.0104(14)
C41 0.0375(17) 0.052(2) 0.0245(16) -0.0047(15) 0.0036(13) 0.0151(15)
C42 0.0410(18) 0.053(2) 0.0245(16) 0.0042(15) 0.0064(13) 0.0048(16)
C43 0.0451(18) 0.0379(18) 0.0227(15) 0.0003(13) 0.0018(13) 0.0046(15)
C44 0.0283(15) 0.0404(19) 0.0388(18) -0.0006(15) -0.0011(13) 0.0015(14)
C45 0.043(2) 0.048(2) 0.072(3) -0.017(2) 0.0001(19) -0.0066(18)
C46 0.0371(19) 0.074(3) 0.057(3) 0.029(2) 0.0117(17) 0.0035(19)
C47 0.068(3) 0.041(2) 0.0348(19) 0.0040(16) 0.0111(17) -0.0015(18)
C48 0.089(3) 0.052(3) 0.045(2) 0.009(2) 0.019(2) 0.000(2)
C49 0.088(3) 0.054(3) 0.048(2) -0.005(2) 0.016(2) -0.025(2)
C50 0.0323(18) 0.063(3) 0.076(3) -0.035(2) -0.0199(19) 0.0161(18)
C51 0.085(3) 0.096(4) 0.028(2) -0.013(2) -0.012(2) 0.052(3)
C52 0.0285(15) 0.0334(17) 0.0327(17) -0.0028(13) 0.0003(12) 0.0068(13)
C53 0.0358(17) 0.051(2) 0.0395(19) 0.0129(16) 0.0089(14) 0.0018(16)
C54 0.0237(13) 0.0229(14) 0.0222(14) -0.0044(11) -0.0004(11) 0.0060(11)
C55 0.0259(14) 0.0235(15) 0.0319(16) 0.0000(12) -0.0047(12) 0.0016(11)
C56 0.0273(15) 0.0368(18) 0.0375(18) 0.0051(14) 0.0075(13) 0.0006(13)
C57 0.0440(19) 0.051(2) 0.0243(16) 0.0025(15) 0.0074(14) -0.0006(16)
C58 0.0377(17) 0.0412(19) 0.0213(15) -0.0054(13) -0.0024(12) -0.0035(14)
C59 0.0227(13) 0.0313(16) 0.0255(15) -0.0038(12) -0.0022(11) -0.0003(12)
C60 0.0259(15) 0.0325(17) 0.0384(18) 0.0011(14) -0.0059(13) -0.0050(13)
C61 0.064(3) 0.032(2) 0.073(3) -0.0045(19) -0.029(2) -0.0062(18)
C62 0.0275(17) 0.074(3) 0.049(2) 0.007(2) -0.0020(15) -0.0093(17)
C63 0.0296(15) 0.0374(18) 0.0278(16) -0.0047(13) -0.0025(12) -0.0062(13)
C64 0.0282(16) 0.051(2) 0.046(2) -0.0053(17) -0.0049(14) -0.0073(15)
C65 0.0415(19) 0.039(2) 0.049(2) 0.0014(16) 0.0001(16) -0.0095(16)
C66 0.0267(14) 0.0260(15) 0.0267(15) -0.0044(12) -0.0014(11) 0.0073(12)
C67 0.0288(15) 0.0287(16) 0.0326(17) -0.0015(13) 0.0001(12) 0.0013(12)
C68 0.0303(15) 0.0308(16) 0.0366(18) -0.0041(14) -0.0071(13) 0.0002(13)
C69 0.0406(17) 0.0276(16) 0.0274(16) -0.0050(13) -0.0067(13) 0.0036(13)
C70 0.0387(17) 0.0276(16) 0.0237(15) -0.0025(12) 0.0039(12) 0.0075(13)
C71 0.0269(15) 0.0257(15) 0.0307(16) -0.0029(12) 0.0008(12) 0.0058(12)
C72 0.0328(17) 0.049(2) 0.0405(19) 0.0038(16) 0.0020(14) -0.0031(15)
C73 0.055(2) 0.041(2) 0.0320(19) -0.0056(15) -0.0107(16) 0.0008(17)
C74 0.0290(15) 0.0371(17) 0.0315(16) 0.0044(14) 0.0026(12) 0.0016(13)
C1A 0.0377(18) 0.058(2) 0.0375(19) -0.0045(17) 0.0019(15) 0.0020(17)
C2A 0.063(3) 0.081(3) 0.041(2) -0.006(2) -0.0091(19) 0.033(2)
C3A 0.077(3) 0.087(4) 0.045(2) -0.017(2) -0.012(2) 0.045(3)
C4A 0.061(3) 0.070(3) 0.043(2) -0.015(2) -0.0111(19) 0.023(2)
C5A 0.050(2) 0.057(3) 0.051(2) -0.007(2) -0.0063(18) 0.0115(19)
C6A 0.047(2) 0.052(2) 0.060(3) -0.015(2) -0.0028(19) 0.0083(18)
C7A 0.056(3) 0.081(3) 0.050(3) -0.021(2) -0.007(2) 0.013(2)
C1B 0.061(3) 0.056(3) 0.059(3) -0.011(2) 0.001(2) 0.011(2)
C2B 0.118(5) 0.060(3) 0.072(4) 0.002(3) 0.000(3) 0.001(3)
C3B 0.131(6) 0.074(4) 0.088(5) -0.002(3) -0.060(4) 0.010(4)
C4B 0.081(4) 0.089(5) 0.106(5) -0.017(4) -0.037(4) 0.011(3)
C5B 0.064(3) 0.075(4) 0.078(4) -0.026(3) 0.000(3) 0.002(3)
C6B 0.059(3) 0.067(3) 0.051(3) -0.008(2) 0.005(2) 0.012(2)
C7B 0.058(3) 0.108(5) 0.095(4) -0.032(4) 0.012(3) 0.003(3)
C1E 0.083(3) 0.068(3) 0.089(3) -0.001(2) 0.054(2) -0.020(2)
C2E 0.107(4) 0.074(3) 0.117(4) -0.014(3) 0.068(3) -0.021(3)
C3E 0.116(4) 0.090(3) 0.118(4) -0.038(3) 0.071(3) -0.040(3)
C4E 0.100(4) 0.103(4) 0.097(4) -0.036(3) 0.059(3) -0.044(3)
C5E 0.091(3) 0.096(3) 0.080(3) -0.017(3) 0.038(2) -0.025(3)
C6E 0.084(3) 0.066(3) 0.077(3) -0.005(2) 0.035(2) -0.021(2)
C7E 0.086(4) 0.114(5) 0.087(4) 0.011(3) 0.034(3) -0.016(3)


#----------------------------------------------------------------------------#
#                   MOLECULAR GEOMETRY                                       #
#----------------------------------------------------------------------------#

_geom_special_details            
;
 All esds (except the esd in the dihedral angle between two l.s. planes)
 are estimated using the full covariance matrix.  The cell esds are taken
 into account individually in the estimation of esds in distances, angles
 and torsion angles; correlations between esds in cell parameters are only
 used when they are defined by crystal symmetry.  An approximate (isotropic)
 treatment of cell esds is used for estimating esds involving l.s. planes.

 One of the toluene solvate molecules is disordered and was modelled over two
 positions with carbons atoms isotropic; the C6-ring of the lower occupancy 
 orientation was constrained in a regular hexagon using the AFIX66 command. 
 The carbon atoms of separate toluene were modelled using SIMU and DELU 
 restraints to obtain more satisfactory displacement ellipsoids.

;
loop_
_geom_bond_atom_site_label_1
_geom_bond_atom_site_label_2
_geom_bond_distance
_geom_bond_site_symmetry_2
_geom_bond_publ_flag
In1 N3 1.986(2) . ?
In1 N2 2.077(2) . ?
In1 N1 2.090(2) . ?
In1 K1 3.9158(7) . ?
In2 N6 1.999(2) . ?
In2 N5 2.082(2) . ?
In2 N4 2.097(2) . ?
In2 K2 3.9461(7) . ?
K1 N3 2.661(3) . ?
K1 C70 3.012(3) . ?
K1 C69 3.050(3) . ?
K1 C71 3.110(3) . ?
K1 C68 3.165(3) . ?
K1 C2 3.173(3) . ?
K1 C1 3.193(3) . ?
K1 C3 3.206(3) . ?
K1 C6 3.213(3) . ?
K1 C5 3.255(3) . ?
K1 C66 3.279(3) . ?
K1 C4 3.279(3) . ?
K2 N6 2.646(3) . ?
K2 C33 3.054(3) . ?
K2 C32 3.068(3) . ?
K2 C34 3.143(3) . ?
K2 C31 3.148(3) . ?
K2 C40 3.175(3) . ?
K2 C41 3.180(3) . ?
K2 C42 3.201(3) . ?
K2 C39 3.208(3) . ?
K2 C38 3.239(3) . ?
K2 C30 3.244(3) . ?
K2 C29 3.248(3) . ?
Si1 O1 1.642(2) . ?
Si1 N1 1.730(3) . ?
Si1 C14 1.855(3) . ?
Si1 C13 1.863(3) . ?
Si2 O1 1.639(2) . ?
Si2 N2 1.712(3) . ?
Si2 C16 1.859(3) . ?
Si2 C15 1.860(3) . ?
Si3 O2 1.643(2) . ?
Si3 N4 1.726(3) . ?
Si3 C51 1.852(4) . ?
Si3 C50 1.864(5) . ?
Si4 O2 1.640(2) . ?
Si4 N5 1.715(3) . ?
Si4 C52 1.856(3) . ?
Si4 C53 1.867(4) . ?
N1 C1 1.428(4) . ?
N2 C17 1.426(4) . ?
N3 C29 1.381(4) . ?
N4 C38 1.423(4) . ?
N5 C54 1.426(4) . ?
N6 C66 1.374(4) . ?
C1 C2 1.418(4) . ?
C1 C6 1.421(4) . ?
C2 C3 1.398(4) . ?
C2 C7 1.516(4) . ?
C3 C4 1.381(5) . ?
C3 H3 0.95 . ?
C4 C5 1.383(5) . ?
C4 H4 0.95 . ?
C5 C6 1.395(4) . ?
C5 H5 0.95 . ?
C6 C10 1.519(4) . ?
C7 C9 1.524(4) . ?
C7 C8 1.529(4) . ?
C7 H7 1 . ?
C8 H8A 0.98 . ?
C8 H8B 0.98 . ?
C8 H8C 0.98 . ?
C9 H9A 0.98 . ?
C9 H9B 0.98 . ?
C9 H9C 0.98 . ?
C10 C12 1.528(4) . ?
C10 C11 1.533(5) . ?
C10 H10 1 . ?
C11 H11A 0.98 . ?
C11 H11B 0.98 . ?
C11 H11C 0.98 . ?
C12 H12A 0.98 . ?
C12 H12B 0.98 . ?
C12 H12C 0.98 . ?
C13 H13A 0.98 . ?
C13 H13B 0.98 . ?
C13 H13C 0.98 . ?
C14 H14A 0.98 . ?
C14 H14B 0.98 . ?
C14 H14C 0.98 . ?
C15 H15A 0.98 . ?
C15 H15B 0.98 . ?
C15 H15C 0.98 . ?
C16 H16A 0.98 . ?
C16 H16B 0.98 . ?
C16 H16C 0.98 . ?
C17 C22 1.416(4) . ?
C17 C18 1.418(5) . ?
C18 C19 1.382(5) . ?
C18 C23 1.515(4) . ?
C19 C20 1.387(5) . ?
C19 H19 0.95 . ?
C20 C21 1.382(5) . ?
C20 H20 0.95 . ?
C21 C22 1.387(5) . ?
C21 H21 0.95 . ?
C22 C26 1.525(5) . ?
C23 C25 1.527(5) . ?
C23 C24 1.528(4) . ?
C23 H23 1 . ?
C24 H24A 0.98 . ?
C24 H24B 0.98 . ?
C24 H24C 0.98 . ?
C25 H25A 0.98 . ?
C25 H25B 0.98 . ?
C25 H25C 0.98 . ?
C26 C27 1.523(5) . ?
C26 C28 1.537(5) . ?
C26 H26 1 . ?
C27 H27A 0.98 . ?
C27 H27B 0.98 . ?
C27 H27C 0.98 . ?
C28 H28A 0.98 . ?
C28 H28B 0.98 . ?
C28 H28C 0.98 . ?
C29 C30 1.429(4) . ?
C29 C34 1.430(4) . ?
C30 C31 1.382(5) . ?
C30 C35 1.509(5) . ?
C31 C32 1.398(5) . ?
C31 H31 0.95 . ?
C32 C33 1.392(5) . ?
C32 C36 1.512(5) . ?
C33 C34 1.400(4) . ?
C33 H33 0.95 . ?
C34 C37 1.497(4) . ?
C35 H35A 0.98 . ?
C35 H35B 0.98 . ?
C35 H35C 0.98 . ?
C36 H36A 0.98 . ?
C36 H36B 0.98 . ?
C36 H36C 0.98 . ?
C37 H37A 0.98 . ?
C37 H37B 0.98 . ?
C37 H37C 0.98 . ?
C38 C39 1.415(5) . ?
[truncated: 310,114 more chars]
